# Supplementary material for: (E)-4-Hy­droxy-N′-(2-hy­droxy-5-iodo­benzyl­idene)benzohydrazide methanol monosolvate
Source: Acta Crystallogr Sect E Struct Rep Online. 2012 Aug 11;68(Pt 9):o2698. doi: 10.1107/S1600536812034848 (PMC3435718; doi:10.1107/S1600536812034848)
Supplement: Supplementary file 1 [file e-68-o2698-sup1.cif]

##############################################################################
#                                                                            #
# This CIF contains the data in a paper accepted for publication in          #
# Acta Crystallographica Section E. It conforms to the requirements of       #
# Notes for Authors for Acta Crystallographica Section E, and has been       #
# peer reviewed under the auspices of the IUCr Commission on Journals.       #
#                                                                            #
# Full details of the Crystallographic Information File format               #
# are given in the paper "The Crystallographic Information File (CIF):       #
# a New Standard Archive File for Crystallography" by S. R. Hall, F. H.      #
# Allen and I. D. Brown [Acta Cryst. (1991), A47, 655-685].                  #
#                                                                            #
# The current version of the core CIF dictionary is obtainable from          #
# ftp://ftp.iucr.org/pub/cif_core.dic.                                       #
#                                                                            #
# Software is freely available for graphical display of the structure(s)     #
# in this CIF. For information consult the CIF software page                 #
# http://www.iucr.org/resources/cif/software.                                #
#                                                                            #
# This file may be used for bona fide research purposes within the           #
# scientific community so long as proper attribution is given to the journal # 
# article from which it was obtained.                                        #
#                                                                            #
##############################################################################
data_I
_audit_creation_method     SHELXL-97
_chemical_name_systematic
;
(<i>E</i>)-4-Hydroxy-<i>N</i>'-(2-hydroxy-5-iodobenzylidene)benzohydrazide
methanol monosolvate
;
_chemical_name_common     ?
_chemical_formula_moiety     'C14 H11 I N2 O3, C H4 O'
_chemical_formula_sum     'C15 H15 I N2 O4'
_chemical_formula_iupac     'C14 H11 I N2 O3, C H4 O'
_chemical_formula_weight     414.19
_chemical_melting_point     ?
_symmetry_cell_setting     monoclinic
_symmetry_space_group_name_H-M     'C  c'
_symmetry_space_group_name_Hall     'C -2yc'
loop_
    _symmetry_equiv_pos_as_xyz
    'x, y, z'
    'x, -y, z+1/2'
    'x+1/2, y+1/2, z'
    'x+1/2, -y+1/2, z+1/2'
_cell_length_a     10.1077(7)
_cell_length_b     12.5703(11)
_cell_length_c     13.1586(17)
_cell_angle_alpha     90.00
_cell_angle_beta     102.886(10)
_cell_angle_gamma     90.00
_cell_volume     1629.8(3)
_cell_formula_units_Z     4
_cell_measurement_reflns_used     1140
_cell_measurement_theta_min     3.2940
_cell_measurement_theta_max     32.2788
_cell_measurement_temperature     293(2)
_exptl_crystal_description     'block'
_exptl_crystal_colour     'colourless'
_exptl_crystal_size_max     0.3
_exptl_crystal_size_mid     0.3
_exptl_crystal_size_min     0.3
_exptl_crystal_density_diffrn     1.688
_exptl_crystal_density_meas     ?
_exptl_crystal_density_method     'not measured'
_exptl_crystal_F_000     816
_exptl_absorpt_coefficient_mu     1.983
_exptl_absorpt_correction_type     multi-scan
_exptl_absorpt_process_details
;
(CrysAlis PRO; Agilent, 2012)
;
_exptl_absorpt_correction_T_min     0.86386
_exptl_absorpt_correction_T_max     1.00000
_diffrn_ambient_temperature     293(2)
_diffrn_radiation_type     MoK\a
_diffrn_radiation_wavelength     0.71073
_diffrn_radiation_source     'SuperNova (Mo) X-ray Source'
_diffrn_radiation_monochromator     'mirror'
_diffrn_measurement_device_type
                              'Agilent SuperNova (Single source at offset), Eos'
_diffrn_measurement_method     '\w scans'
_diffrn_detector_area_resol_mean     16.0454
_diffrn_reflns_number     3370
_diffrn_reflns_av_R_equivalents     0.0339
_diffrn_reflns_av_sigmaI/netI     0.0496
_diffrn_reflns_theta_min     3.30
_diffrn_reflns_theta_max     26.37
_diffrn_reflns_theta_full     26.37
_diffrn_measured_fraction_theta_max     0.998
_diffrn_measured_fraction_theta_full     0.998
_diffrn_reflns_limit_h_min     -12
_diffrn_reflns_limit_h_max     8
_diffrn_reflns_limit_k_min     -13
_diffrn_reflns_limit_k_max     15
_diffrn_reflns_limit_l_min     -16
_diffrn_reflns_limit_l_max     14
_diffrn_standards_number     3484
_diffrn_standards_interval_count     ?
_diffrn_standards_interval_time     ?
_diffrn_standards_decay_%     ?
_refine_special_details
;
Refinement of <i>F</i>^2^ against ALL reflections. The weighted <i>R</i>-factor
<i>wR</i> and goodness of fit <i>S</i> are based on <i>F</i>^2^, conventional
<i>R</i>-factors <i>R</i> are based on <i>F</i>, with <i>F</i> set to zero for
negative <i>F</i>^2^. The threshold expression of <i>F</i>^2^ >
\s(<i>F</i>^2^) is used only for calculating <i>R</i>-factors(gt) <i>etc</i>.
and is not relevant to the choice of reflections for refinement.
<i>R</i>-factors based on <i>F</i>^2^ are statistically about twice as large
as those based on <i>F</i>, and <i>R</i>- factors based on ALL data will be
even larger.
;
_reflns_number_total     2094
_reflns_number_gt     1981
_reflns_threshold_expression     I>2\s(I)
_refine_ls_structure_factor_coef     Fsqd
_refine_ls_matrix_type     full
_refine_ls_R_factor_all     0.0383
_refine_ls_R_factor_gt     0.0361
_refine_ls_wR_factor_gt     0.0864
_refine_ls_wR_factor_ref     0.0899
_refine_ls_goodness_of_fit_ref     1.036
_refine_ls_restrained_S_all     1.036
_refine_ls_number_reflns     2094
_refine_ls_number_parameters     201
_refine_ls_number_restraints     2
_refine_ls_hydrogen_treatment     constr
_refine_ls_weighting_scheme     calc
_refine_ls_weighting_details
         'calc w=1/[\s^2^(Fo^2^)+(0.0466P)^2^+0.0000P] where P=(Fo^2^+2Fc^2^)/3'
_atom_sites_solution_hydrogens     geom
_atom_sites_solution_primary     direct
_atom_sites_solution_secondary     difmap
_refine_ls_shift/su_max     0.000
_refine_ls_shift/su_mean     0.000
_refine_diff_density_max     0.317
_refine_diff_density_min     -0.563
_refine_ls_extinction_method     none
_refine_ls_extinction_coef     ?
_refine_ls_abs_structure_details     'Flack (1983), 419 Friedel pairs'
_refine_ls_abs_structure_Flack     -0.01(3)
loop_
    _atom_type_symbol
    _atom_type_description
    _atom_type_scat_dispersion_real
    _atom_type_scat_dispersion_imag
    _atom_type_scat_source
    'C' 'C' 0.0033 0.0016
                         'International Tables Vol C Tables 4.2.6.8 and 6.1.1.4'
    'H' 'H' 0.0000 0.0000
                         'International Tables Vol C Tables 4.2.6.8 and 6.1.1.4'
    'N' 'N' 0.0061 0.0033
                         'International Tables Vol C Tables 4.2.6.8 and 6.1.1.4'
    'O' 'O' 0.0106 0.0060
                         'International Tables Vol C Tables 4.2.6.8 and 6.1.1.4'
    'I' 'I' -0.4742 1.8119
                         'International Tables Vol C Tables 4.2.6.8 and 6.1.1.4'
_computing_data_collection
;
CrysAlis PRO (Agilent, 2012)
;
_computing_cell_refinement
;
CrysAlis PRO (Agilent, 2012)
;
_computing_data_reduction
;
CrysAlis PRO (Agilent, 2012)
;
_computing_structure_solution     'SHELXS97 (Sheldrick, 2008)'
_computing_structure_refinement     'SHELXL97 (Sheldrick, 2008)'
_computing_molecular_graphics     'DIAMOND (Brandenburg, 2006)'
_computing_publication_material
                                'WinGX (Farrugia, 1999) and PLATON (Spek, 2009)'
loop_
    _atom_site_type_symbol
    _atom_site_label
    _atom_site_fract_x
    _atom_site_fract_y
    _atom_site_fract_z
    _atom_site_U_iso_or_equiv
    _atom_site_adp_type
    _atom_site_calc_flag
    _atom_site_refinement_flags
    _atom_site_occupancy
    _atom_site_symmetry_multiplicity
    _atom_site_disorder_assembly
    _atom_site_disorder_group
    I I1 0.71478(4) 0.35952(3) 0.30013(4) 0.05205(16) Uani d . 1 1 . .
    O O1 0.3254(6) 0.5311(5) 0.5685(4) 0.0672(17) Uani d . 1 1 . .
    H H1 0.2521 0.5492 0.5321 0.101 Uiso calc R 1 1 . .
    O O2 -0.0512(5) 0.6112(4) 0.4916(3) 0.0450(11) Uani d . 1 1 . .
    O O3 -0.5681(5) 0.7936(4) 0.1732(3) 0.0548(13) Uani d . 1 1 . .
    H H3 -0.5634 0.8156 0.1155 0.082 Uiso calc R 1 1 . .
    O O4 0.0029(7) 0.5759(4) 0.1189(4) 0.0613(15) Uani d . 1 1 . .
    H H4 -0.0129 0.5213 0.0842 0.092 Uiso calc R 1 1 . .
    N N1 0.1430(6) 0.5574(5) 0.3960(4) 0.0412(12) Uani d . 1 1 . .
    N N2 0.0194(5) 0.5934(4) 0.3409(4) 0.0379(11) Uani d . 1 1 . .
    H H2 0.0008 0.5958 0.2739 0.045 Uiso calc R 1 1 . .
    C C1 0.4061(7) 0.4922(6) 0.5066(5) 0.0469(16) Uani d . 1 1 . .
    C C2 0.5354(8) 0.4584(7) 0.5544(5) 0.0553(19) Uani d . 1 1 . .
    H H2A 0.5635 0.4611 0.6266 0.066 Uiso calc R 1 1 . .
    C C3 0.6226(7) 0.4209(6) 0.4960(5) 0.0472(16) Uani d . 1 1 . .
    H H3A 0.7102 0.4002 0.5285 0.057 Uiso calc R 1 1 . .
    C C4 0.5793(6) 0.4142(5) 0.3886(4) 0.0376(13) Uani d . 1 1 . .
    C C5 0.4500(6) 0.4478(5) 0.3393(4) 0.0369(13) Uani d . 1 1 . .
    H H5 0.4225 0.4441 0.2671 0.044 Uiso calc R 1 1 . .
    C C6 0.3614(6) 0.4868(5) 0.3973(4) 0.0359(13) Uani d . 1 1 . .
    C C7 0.2277(6) 0.5220(5) 0.3436(5) 0.0395(14) Uani d . 1 1 . .
    H H7 0.2027 0.5190 0.2712 0.047 Uiso calc R 1 1 . .
    C C8 -0.0721(7) 0.6251(4) 0.3958(4) 0.0336(13) Uani d . 1 1 . .
    C C9 -0.1990(6) 0.6748(5) 0.3356(4) 0.0318(12) Uani d . 1 1 . .
    C C10 -0.3134(7) 0.6734(6) 0.3778(5) 0.0407(14) Uani d . 1 1 . .
    H H10 -0.3078 0.6452 0.4439 0.049 Uiso calc R 1 1 . .
    C C11 -0.4344(7) 0.7135(6) 0.3224(5) 0.0426(15) Uani d . 1 1 . .
    H H11 -0.5112 0.7094 0.3502 0.051 Uiso calc R 1 1 . .
    C C12 -0.4438(6) 0.7604(5) 0.2252(4) 0.0371(13) Uani d . 1 1 . .
    C C13 -0.3289(6) 0.7659(5) 0.1848(4) 0.0374(13) Uani d . 1 1 . .
    H H13 -0.3338 0.7982 0.1204 0.045 Uiso calc R 1 1 . .
    C C14 -0.2068(7) 0.7242(5) 0.2388(5) 0.0369(14) Uani d . 1 1 . .
    H H14 -0.1301 0.7288 0.2110 0.044 Uiso calc R 1 1 . .
    C C15 0.0531(14) 0.6548(7) 0.0605(7) 0.075(3) Uani d . 1 1 . .
    H H15A -0.0125 0.7109 0.0429 0.112 Uiso calc R 1 1 . .
    H H15B 0.0696 0.6238 -0.0022 0.112 Uiso calc R 1 1 . .
    H H15C 0.1363 0.6833 0.1013 0.112 Uiso calc R 1 1 . .
loop_
    _atom_site_aniso_label
    _atom_site_aniso_U_11
    _atom_site_aniso_U_22
    _atom_site_aniso_U_33
    _atom_site_aniso_U_12
    _atom_site_aniso_U_13
    _atom_site_aniso_U_23
    I1 0.0380(2) 0.0592(3) 0.0620(3) 0.0113(3) 0.01773(16) -0.0025(2)
    O1 0.054(3) 0.108(5) 0.039(2) 0.030(4) 0.010(2) -0.005(2)
    O2 0.043(3) 0.057(3) 0.035(2) 0.009(2) 0.0088(19) 0.0027(18)
    O3 0.036(3) 0.080(4) 0.052(3) 0.020(3) 0.016(2) 0.019(2)
    O4 0.083(4) 0.062(3) 0.040(2) -0.015(3) 0.015(2) -0.007(2)
    N1 0.031(3) 0.053(3) 0.038(2) 0.006(3) 0.005(2) 0.002(2)
    N2 0.030(3) 0.048(3) 0.035(2) 0.009(3) 0.006(2) -0.002(2)
    C1 0.041(4) 0.060(4) 0.040(3) 0.011(3) 0.007(3) 0.004(3)
    C2 0.042(4) 0.079(5) 0.041(3) 0.015(4) 0.000(3) 0.005(3)
    C3 0.032(3) 0.059(4) 0.048(3) 0.008(3) 0.003(3) 0.004(3)
    C4 0.032(3) 0.038(3) 0.045(3) 0.002(3) 0.012(3) 0.000(2)
    C5 0.034(3) 0.043(3) 0.032(3) 0.003(3) 0.005(2) -0.002(2)
    C6 0.030(3) 0.039(3) 0.036(3) 0.003(3) 0.004(2) -0.001(2)
    C7 0.032(3) 0.053(4) 0.034(3) 0.002(3) 0.007(2) -0.001(2)
    C8 0.031(3) 0.034(3) 0.035(3) 0.001(2) 0.006(2) -0.001(2)
    C9 0.032(3) 0.031(3) 0.032(3) 0.005(2) 0.007(2) -0.003(2)
    C10 0.040(4) 0.051(4) 0.035(3) 0.004(3) 0.016(3) 0.005(3)
    C11 0.035(3) 0.057(4) 0.041(3) 0.012(3) 0.019(3) 0.010(3)
    C12 0.030(3) 0.041(3) 0.043(3) 0.009(3) 0.012(2) 0.004(2)
    C13 0.034(3) 0.044(3) 0.036(3) 0.004(3) 0.012(2) 0.009(2)
    C14 0.032(3) 0.047(4) 0.034(3) -0.001(3) 0.012(3) 0.001(2)
    C15 0.099(9) 0.066(5) 0.061(5) -0.003(5) 0.021(5) -0.003(4)
_geom_special_details
;
All e.s.d.'s (except the e.s.d. in the dihedral angle between two l.s. planes)
are estimated using the full covariance matrix. The cell e.s.d.'s are taken
into account individually in the estimation of e.s.d.'s in distances, angles
and torsion angles; correlations between e.s.d.'s in cell parameters are only
used when they are defined by crystal symmetry. An approximate (isotropic)
treatment of cell e.s.d.'s is used for estimating e.s.d.'s involving l.s.
planes.
;
loop_
    _geom_bond_atom_site_label_1
    _geom_bond_atom_site_label_2
    _geom_bond_site_symmetry_2
    _geom_bond_distance
    _geom_bond_publ_flag
    I1 C4 . 2.101(6) ?
    O1 C1 . 1.365(9) ?
    O1 H1 . 0.8200 ?
    O2 C8 . 1.243(7) ?
    O3 C12 . 1.355(7) ?
    O3 H3 . 0.8200 ?
    O4 C15 . 1.416(12) ?
    O4 H4 . 0.8200 ?
    N1 C7 . 1.292(9) ?
    N1 N2 . 1.374(7) ?
    N2 C8 . 1.355(8) ?
    N2 H2 . 0.8600 ?
    C1 C2 . 1.385(10) ?
    C1 C6 . 1.409(8) ?
    C2 C3 . 1.375(10) ?
    C2 H2A . 0.9300 ?
    C3 C4 . 1.387(9) ?
    C3 H3A . 0.9300 ?
    C4 C5 . 1.388(8) ?
    C5 C6 . 1.389(9) ?
    C5 H5 . 0.9300 ?
    C6 C7 . 1.447(8) ?
    C7 H7 . 0.9300 ?
    C8 C9 . 1.486(8) ?
    C9 C10 . 1.390(9) ?
    C9 C14 . 1.403(8) ?
    C10 C11 . 1.373(9) ?
    C10 H10 . 0.9300 ?
    C11 C12 . 1.392(9) ?
    C11 H11 . 0.9300 ?
    C12 C13 . 1.383(9) ?
    C13 C14 . 1.383(9) ?
    C13 H13 . 0.9300 ?
    C14 H14 . 0.9300 ?
    C15 H15A . 0.9600 ?
    C15 H15B . 0.9600 ?
    C15 H15C . 0.9600 ?
loop_
    _geom_angle_atom_site_label_1
    _geom_angle_atom_site_label_2
    _geom_angle_atom_site_label_3
    _geom_angle_site_symmetry_1
    _geom_angle_site_symmetry_3
    _geom_angle
    _geom_angle_publ_flag
    C1 O1 H1 . . 109.5 ?
    C12 O3 H3 . . 109.5 ?
    C15 O4 H4 . . 109.5 ?
    C7 N1 N2 . . 117.7(5) ?
    C8 N2 N1 . . 117.7(5) ?
    C8 N2 H2 . . 121.2 ?
    N1 N2 H2 . . 121.2 ?
    O1 C1 C2 . . 117.9(6) ?
    O1 C1 C6 . . 121.9(6) ?
    C2 C1 C6 . . 120.3(7) ?
    C3 C2 C1 . . 120.6(6) ?
    C3 C2 H2A . . 119.7 ?
    C1 C2 H2A . . 119.7 ?
    C2 C3 C4 . . 119.6(6) ?
    C2 C3 H3A . . 120.2 ?
    C4 C3 H3A . . 120.2 ?
    C3 C4 C5 . . 120.5(6) ?
    C3 C4 I1 . . 119.2(5) ?
    C5 C4 I1 . . 120.2(4) ?
    C4 C5 C6 . . 120.4(5) ?
    C4 C5 H5 . . 119.8 ?
    C6 C5 H5 . . 119.8 ?
    C5 C6 C1 . . 118.6(5) ?
    C5 C6 C7 . . 119.0(5) ?
    C1 C6 C7 . . 122.4(6) ?
    N1 C7 C6 . . 120.1(5) ?
    N1 C7 H7 . . 119.9 ?
    C6 C7 H7 . . 119.9 ?
    O2 C8 N2 . . 121.2(6) ?
    O2 C8 C9 . . 122.1(6) ?
    N2 C8 C9 . . 116.7(5) ?
    C10 C9 C14 . . 119.0(6) ?
    C10 C9 C8 . . 118.5(5) ?
    C14 C9 C8 . . 122.5(6) ?
    C11 C10 C9 . . 120.4(6) ?
    C11 C10 H10 . . 119.8 ?
    C9 C10 H10 . . 119.8 ?
    C10 C11 C12 . . 120.9(6) ?
    C10 C11 H11 . . 119.6 ?
    C12 C11 H11 . . 119.6 ?
    O3 C12 C13 . . 123.6(5) ?
    O3 C12 C11 . . 117.3(6) ?
    C13 C12 C11 . . 118.9(6) ?
    C12 C13 C14 . . 120.9(5) ?
    C12 C13 H13 . . 119.6 ?
    C14 C13 H13 . . 119.6 ?
    C13 C14 C9 . . 119.9(6) ?
    C13 C14 H14 . . 120.1 ?
    C9 C14 H14 . . 120.1 ?
    O4 C15 H15A . . 109.5 ?
    O4 C15 H15B . . 109.5 ?
    H15A C15 H15B . . 109.5 ?
    O4 C15 H15C . . 109.5 ?
    H15A C15 H15C . . 109.5 ?
    H15B C15 H15C . . 109.5 ?
loop_
    _geom_torsion_atom_site_label_1
    _geom_torsion_atom_site_label_2
    _geom_torsion_atom_site_label_3
    _geom_torsion_atom_site_label_4
    _geom_torsion_site_symmetry_1
    _geom_torsion_site_symmetry_2
    _geom_torsion_site_symmetry_3
    _geom_torsion_site_symmetry_4
    _geom_torsion
    _geom_torsion_publ_flag
    C7 N1 N2 C8 . . . . 176.5(6) ?
    O1 C1 C2 C3 . . . . -178.4(7) ?
    C6 C1 C2 C3 . . . . 1.1(12) ?
    C1 C2 C3 C4 . . . . -1.8(12) ?
    C2 C3 C4 C5 . . . . 1.8(10) ?
    C2 C3 C4 I1 . . . . 178.9(6) ?
    C3 C4 C5 C6 . . . . -1.2(10) ?
    I1 C4 C5 C6 . . . . -178.2(5) ?
    C4 C5 C6 C1 . . . . 0.5(10) ?
    C4 C5 C6 C7 . . . . 179.5(6) ?
    O1 C1 C6 C5 . . . . 179.0(7) ?
    C2 C1 C6 C5 . . . . -0.4(11) ?
    O1 C1 C6 C7 . . . . 0.0(11) ?
    C2 C1 C6 C7 . . . . -179.5(7) ?
    N2 N1 C7 C6 . . . . 177.6(6) ?
    C5 C6 C7 N1 . . . . 179.2(6) ?
    C1 C6 C7 N1 . . . . -1.8(10) ?
    N1 N2 C8 O2 . . . . -7.8(9) ?
    N1 N2 C8 C9 . . . . 173.5(5) ?
    O2 C8 C9 C10 . . . . -21.6(9) ?
    N2 C8 C9 C10 . . . . 157.1(6) ?
    O2 C8 C9 C14 . . . . 157.4(6) ?
    N2 C8 C9 C14 . . . . -23.9(8) ?
    C14 C9 C10 C11 . . . . 4.3(10) ?
    C8 C9 C10 C11 . . . . -176.6(6) ?
    C9 C10 C11 C12 . . . . -2.8(11) ?
    C10 C11 C12 O3 . . . . 177.0(7) ?
    C10 C11 C12 C13 . . . . 0.1(10) ?
    O3 C12 C13 C14 . . . . -175.6(6) ?
    C11 C12 C13 C14 . . . . 1.1(10) ?
    C12 C13 C14 C9 . . . . 0.4(10) ?
    C10 C9 C14 C13 . . . . -3.1(10) ?
    C8 C9 C14 C13 . . . . 177.9(6) ?
loop_
    _geom_hbond_atom_site_label_D
    _geom_hbond_atom_site_label_H
    _geom_hbond_atom_site_label_A
    _geom_hbond_site_symmetry_A
    _geom_hbond_distance_DH
    _geom_hbond_distance_HA
    _geom_hbond_distance_DA
    _geom_hbond_angle_DHA
    O1 H1 N1 . 0.82 1.89 2.607(8) 146
    N2 H2 O4 . 0.86 2.06 2.897(7) 164
    O3 H3 O2 4_464 0.82 1.90 2.712(6) 171
    O4 H4 O2 2_564 0.82 2.05 2.868(7) 177
data_global
_journal_date_recd_electronic     2012-08-05
_journal_date_accepted     2012-08-07
_journal_name_full     'Acta Crystallographica, Section E'
_journal_year     2012
_journal_volume     68
_journal_issue      9
_journal_page_first     o2698
_journal_page_last     o2698
_journal_paper_category     QO
_journal_paper_doi     10.1107/S1600536812034848
_journal_coeditor_code     TK5140
_publ_contact_author_name     'Rahman Bikas'
_publ_contact_author_address
;
Department of Chemistry, Faculty of Science, University of Zanjan,
45195-313 Zanjan, Iran
;
_publ_contact_author_email     bikas_r@yahoo.com
_publ_contact_author_fax     '+98 241 5283203'
_publ_contact_author_phone     '+98 241 5152576'
_publ_section_title
;
(<i>E</i>)-4-Hydroxy-<i>N</i>'-(2-hydroxy-5-iodobenzylidene)benzohydrazide
methanol monosolvate
;
loop_
    _publ_author_name
    _publ_author_footnote
    _publ_author_address
    'Mahboubi Anarjan, Parisa'
;
Additional correspondence author, e-mail: mahboubi_p@yahoo.com.
;
;
Sama Technical and Vocational Training College, Islamic Azad University,
Mamaghan Branch, Mamaghan, Iran
;
    'Monfared, Hassan Hosseini' .
;
Department of Chemistry, Faculty of Science, University of Zanjan,
45195-313 Zanjan, Iran
;
    'Arslan, N. Burcu' .
;
Department of Physics, Faculty of Arts and Sciences, Ondokuz Mayis University,
55019 Kurupelit, Samsun, Turkey
;
    'Kazak, Canan' .
;
Department of Physics, Faculty of Arts and Sciences, Ondokuz Mayis University,
55019 Kurupelit, Samsun, Turkey
;
    'Bikas, Rahman' .
;
Department of Chemistry, Faculty of Science, University of Zanjan,
45195-313 Zanjan, Iran
;
