# Supplementary material for: (E)-4-Hy­droxy-N′-(2-hy­droxy-5-iodo­benzyl­idene)benzohydrazide methanol monosolvate
Source: Acta Crystallogr Sect E Struct Rep Online. 2012 Aug 11;68(Pt 9):o2698. doi: 10.1107/S1600536812034848 (PMC3435718; doi:10.1107/S1600536812034848)
Supplement: Supplementary file 2 [file e-68-o2698-Isup2.hkl]

#
# h,k,l, Fc-squared, Fo-squared, sigma(Fo-squared) and status flag
#
data_I
_shelx_title ' L32 in Cc'
_shelx_refln_list_code          4
_shelx_F_calc_maximum      278.49
_exptl_crystal_F_000       816.00
_reflns_d_resolution_high  0.8001
 
loop_
 _symmetry_equiv_pos_as_xyz
 'x, y, z'
 'x, -y, z+1/2'
 'x+1/2, y+1/2, z'
 'x+1/2, -y+1/2, z+1/2'
 
_cell_length_a    10.1077
_cell_length_b    12.5703
_cell_length_c    13.1586
_cell_angle_alpha  90.000
_cell_angle_beta  102.886
_cell_angle_gamma  90.000
 
_shelx_F_squared_multiplier     1.000
 
loop_
 _refln_index_h
 _refln_index_k
 _refln_index_l
 _refln_F_squared_calc
 _refln_F_squared_meas
 _refln_F_squared_sigma
 _refln_observed_status
   0   0 -16      144.45      242.10     59.98 o
   2   0 -16      160.41      187.34     53.50 o
   4   0 -16      429.55      399.90     76.75 o
   1   1 -16      129.15       98.14     36.08 o
   3   1 -16       53.76       55.94     22.30 o
   5   1 -16      266.98      231.66     44.74 o
   2   2 -16        7.35      -10.21     12.35 o
   4   2 -16      144.18      139.37     50.16 o
   3   3 -16      298.39      293.23     86.41 o
  -1   1 -15       94.84      133.83     31.40 o
   1   1 -15      403.31      424.14     53.00 o
   3   1 -15      278.32      298.45     58.77 o
   5   1 -15      488.84      476.13     58.55 o
   7   1 -15      335.58      334.60     54.23 o
  -2   2 -15      156.39      220.47     39.74 o
   0   2 -15      515.27      481.15     82.66 o
   2   2 -15      497.77      487.41     56.86 o
   4   2 -15      380.85      368.57     49.03 o
   6   2 -15      671.21      836.90     79.14 o
  -1   3 -15       83.71       66.35     22.10 o
   1   3 -15       94.48       67.43     22.68 o
   3   3 -15       48.58       43.07     19.01 o
   5   3 -15       55.07       54.04     22.09 o
   7   3 -15       65.02      105.60     28.74 o
   0   4 -15       52.82       27.40     15.44 o
   2   4 -15      106.00       95.75     30.65 o
   4   4 -15       13.16       25.00     16.41 o
   6   4 -15       97.81       90.14     56.09 o
   1   5 -15      314.36      311.28     69.51 o
   3   5 -15      456.67      490.14     88.68 o
   5   5 -15      307.38      325.92     74.19 o
   2   6 -15      191.35      123.84     49.07 o
   4   6 -15      336.19      295.51     71.36 o
  -4   0 -14      253.49      253.65     62.12 o
  -2   0 -14      781.68      854.83    109.19 o
   0   0 -14       36.05       86.31     36.17 o
   2   0 -14     1096.81     1016.09    114.27 o
   4   0 -14      321.44      235.63     55.49 o
   6   0 -14     1208.85     1254.82    136.52 o
   8   0 -14      361.10      306.09     65.89 o
  -3   1 -14       90.00       90.13     25.66 o
  -1   1 -14      257.38      320.41     44.91 o
   1   1 -14      647.25      554.23    116.11 o
   3   1 -14      653.24      601.92     61.05 o
   5   1 -14      866.16      957.82    108.16 o
   7   1 -14      273.43      304.67     46.21 o
  -2   2 -14       10.93        4.05     18.09 o
   0   2 -14      394.75      378.82     48.35 o
   2   2 -14       49.51       33.54     15.57 o
   4   2 -14      106.21       90.78     24.11 o
   6   2 -14      105.17      108.72     29.26 o
   8   2 -14        8.16        9.55     10.30 o
  -3   3 -14      281.11      315.07     38.21 o
  -1   3 -14      396.61      471.48     55.22 o
   1   3 -14      335.53      274.84     65.43 o
   3   3 -14      440.20      390.24     49.22 o
   5   3 -14      834.82      882.88     76.61 o
   7   3 -14      449.17      508.97     59.42 o
  -2   4 -14      468.72      514.19     47.51 o
   0   4 -14      242.22      266.11     40.58 o
   2   4 -14     1110.21     1075.15     82.07 o
   4   4 -14      658.84      613.04     61.65 o
   6   4 -14      829.80      906.67    150.51 o
   8   4 -14      692.62      721.25     71.49 o
  -1   5 -14      176.25      145.79     32.01 o
   1   5 -14        0.60       -9.06     17.65 o
   3   5 -14       77.90       71.69     33.85 o
   5   5 -14       47.76       10.26     14.64 o
   7   5 -14       33.89       46.64     26.10 o
  -2   6 -14       78.28       63.57     23.86 o
   0   6 -14      173.05       84.01     37.08 o
   2   6 -14       81.41      121.69     44.43 o
   4   6 -14      380.07      335.70     74.61 o
   6   6 -14      150.19      105.95     42.10 o
  -1   7 -14      182.59      227.50     40.72 o
   1   7 -14      181.03      109.81     42.00 o
   3   7 -14      315.91      224.71     61.06 o
   5   7 -14      127.88      147.58     50.81 o
   2   8 -14      100.57       68.84     36.62 o
  -5   1 -13      139.30      129.23     25.12 o
  -3   1 -13      531.85      538.12     48.00 o
  -1   1 -13      384.32      382.12     65.24 o
   1   1 -13      875.86      892.67     71.71 o
   3   1 -13      631.94      598.85     58.65 o
   5   1 -13      274.26      296.25     42.77 o
   7   1 -13      718.36      728.34     68.77 o
  -4   2 -13      161.74      151.12     26.41 o
  -2   2 -13      493.18      567.51     56.76 o
   0   2 -13     1232.53     1187.65     84.11 o
   2   2 -13      583.04      468.70     51.17 o
   4   2 -13     1900.56     1924.20    113.07 o
   6   2 -13      835.87      895.90     75.18 o
   8   2 -13     1128.49     1060.58    128.99 o
  -3   3 -13      108.11      104.59     22.08 o
  -1   3 -13      369.37      345.80     59.09 o
   1   3 -13       72.10       76.09     21.75 o
   3   3 -13      205.26      213.15     34.40 o
   5   3 -13     1184.73     1250.46    141.51 o
   7   3 -13      212.64      284.16     42.35 o
  -4   4 -13      128.24      149.10     33.14 o
  -2   4 -13       53.73       64.37     16.21 o
   0   4 -13       39.47       19.25     13.41 o
   2   4 -13      167.48      100.59     27.51 o
   4   4 -13       63.99       49.33     17.47 o
   6   4 -13      140.59      100.44     47.80 o
   8   4 -13      136.66      119.91     28.97 o
  -3   5 -13      130.04      134.58     31.31 o
  -1   5 -13      682.41      683.13     66.10 o
   1   5 -13      797.01      705.88     62.08 o
   3   5 -13      894.08      811.46    103.10 o
   5   5 -13      648.31      684.85     63.95 o
   7   5 -13      727.47      660.72     64.77 o
  -2   6 -13      150.60      132.25     30.11 o
   0   6 -13      579.44      644.53    148.22 o
   2   6 -13      157.66      228.14     56.92 o
   4   6 -13     1119.56      878.56    116.11 o
   6   6 -13      287.79      308.49     72.30 o
   8   6 -13      257.63      323.68     73.93 o
  -1   7 -13       25.43       24.90     17.62 o
   1   7 -13       71.32        6.57     14.17 o
   3   7 -13      163.66      158.31     48.45 o
   5   7 -13       24.26       56.30     35.75 o
   7   7 -13       54.97       11.10     18.38 o
   0   8 -13       80.93       73.07     39.12 o
   2   8 -13      653.63      583.67     96.51 o
   4   8 -13      265.14      337.64     73.83 o
   6   8 -13       96.47       58.75     30.80 o
   1   9 -13      127.34      152.10     51.41 o
   3   9 -13      411.04      413.63     82.30 o
  -6   0 -12      424.21      551.56     91.49 o
  -4   0 -12      286.34      314.16     45.25 o
  -2   0 -12     1223.74     1381.54    131.42 o
   0   0 -12     1805.88     1740.81    141.88 o
   2   0 -12     2941.18     2564.67    179.32 o
   4   0 -12     1715.97     1883.69    152.35 o
   6   0 -12     4320.62     4106.05    249.25 o
  -5   1 -12      450.06      443.62     45.45 o
  -3   1 -12      362.06      373.12     38.61 o
  -1   1 -12      964.13      971.31     83.86 o
   1   1 -12      690.70      605.49     55.62 o
   3   1 -12      439.08      425.91     46.81 o
   5   1 -12     3111.25     3165.75    147.87 o
  -6   2 -12       27.01       12.95     15.82 o
  -4   2 -12        0.12       -5.25      8.72 o
  -2   2 -12       78.87       62.97     16.70 o
   0   2 -12       69.34       53.70     26.98 o
   2   2 -12       22.51       10.84     10.22 o
   4   2 -12     1076.58     1012.20     99.71 o
   6   2 -12      651.05      632.48     59.63 o
  -5   3 -12      369.01      454.99     57.53 o
  -3   3 -12      720.38      746.44     55.05 o
  -1   3 -12      224.83      213.25     27.96 o
   1   3 -12     2060.48     1871.85    104.21 o
   3   3 -12     1994.32     2007.52    117.27 o
   5   3 -12     1061.38     1142.48     81.61 o
   7   3 -12     1086.52      994.62    117.72 o
  -4   4 -12     1020.45      981.87     84.45 o
  -2   4 -12     1053.84     1077.97     86.46 o
   0   4 -12     1389.13     1404.40     70.81 o
   2   4 -12     1222.15     1210.08     79.92 o
   4   4 -12     1649.60     1521.92    187.23 o
   6   4 -12     1863.22     1953.23    110.44 o
  -5   5 -12       67.74       77.80     29.49 o
  -3   5 -12       10.41        3.90     12.77 o
  -1   5 -12        6.40        9.54      8.35 o
   1   5 -12      209.51      196.46     30.68 o
   3   5 -12      240.81      179.88     29.77 o
   5   5 -12       94.81       87.78     31.89 o
   7   5 -12       70.03       76.91     27.31 o
  -4   6 -12      110.61       96.39     27.76 o
  -2   6 -12      100.45      128.69     29.76 o
   0   6 -12      221.13      258.94     37.64 o
   2   6 -12      554.38      470.86     79.19 o
   4   6 -12      758.75      629.32     94.35 o
   6   6 -12      302.81      265.40     62.73 o
   8   6 -12      291.87      255.03     66.97 o
  -3   7 -12      514.27      491.82     75.57 o
  -1   7 -12      460.08      476.69     53.81 o
   1   7 -12     1247.01     1172.70     80.93 o
   3   7 -12      663.67      624.26     94.50 o
   5   7 -12      995.82      988.30    122.96 o
   7   7 -12      630.63      648.65    101.09 o
  -2   8 -12       29.43       27.12     17.27 o
   0   8 -12      211.23      193.17     32.82 o
   2   8 -12      536.44      470.57     81.93 o
   4   8 -12      292.24      232.18     59.23 o
   6   8 -12      280.29      421.51     82.30 o
  -1   9 -12        6.07      -15.23     15.23 o
   1   9 -12       53.19       92.83     24.74 o
   3   9 -12      138.08       96.37     41.08 o
   5   9 -12        3.45      -27.48     27.48 o
   0  10 -12      306.87      297.09     63.47 o
   2  10 -12      107.46      105.83     41.29 o
   4  10 -12      261.99      205.87     59.06 o
  -7   1 -11      126.75      130.30     32.71 o
  -5   1 -11      463.89      489.73     46.10 o
  -3   1 -11     1561.74     1578.14     78.91 o
  -1   1 -11     2101.90     2023.85     87.35 o
   1   1 -11     1106.30     1072.53     72.58 o
   3   1 -11     1799.60     2008.73    105.85 o
   5   1 -11       35.80       35.74     26.32 o
  -6   2 -11      779.78      949.66     84.09 o
  -4   2 -11      585.52      576.23     41.28 o
  -2   2 -11     2304.37     2464.25    130.66 o
   0   2 -11     1701.00     1585.83     91.28 o
   2   2 -11     4299.93     4058.08    166.62 o
   4   2 -11     1178.56     1370.23     85.55 o
  -5   3 -11       64.51       53.07     23.58 o
  -3   3 -11      153.81      155.28     23.66 o
  -1   3 -11     1114.32     1021.76     58.76 o
   1   3 -11      504.85      551.76     49.98 o
   3   3 -11      495.30      390.45     42.62 o
   5   3 -11      685.57      629.08     55.25 o
  -6   4 -11        4.12       -4.13     14.82 o
  -4   4 -11       91.79       86.03     26.13 o
  -2   4 -11      300.83      285.23     31.06 o
   0   4 -11      585.94      568.88     32.60 o
   2   4 -11       67.34       43.57     15.50 o
   4   4 -11      319.43      294.73     38.33 o
   6   4 -11      287.23      274.74     37.48 o
  -5   5 -11      220.11      294.78     46.53 o
  -3   5 -11      738.75      817.52    146.75 o
  -1   5 -11      987.21      993.23     73.59 o
   1   5 -11      805.62      860.61     56.35 o
   3   5 -11     3330.36     3103.40    135.93 o
   5   5 -11     2562.71     2406.58    178.05 o
  -4   6 -11      150.16      176.61     35.71 o
  -2   6 -11      695.53      756.85     78.27 o
   0   6 -11      964.42      978.35     45.64 o
   2   6 -11      740.52      699.63     61.64 o
   4   6 -11     1240.36     1270.72     78.90 o
   6   6 -11      750.40      705.84     59.80 o
  -5   7 -11       25.71       10.88     13.86 o
  -3   7 -11       50.63       42.92     24.69 o
  -1   7 -11       39.19       50.17     13.41 o
   1   7 -11       62.42       90.37     21.70 o
   3   7 -11      298.06      277.61     60.84 o
   5   7 -11        5.80       34.90     28.23 o
   7   7 -11      494.89      536.32     88.66 o
  -4   8 -11      390.96      432.57     55.94 o
  -2   8 -11      136.78      131.68     32.22 o
   0   8 -11      411.55      398.10     36.40 o
   2   8 -11      547.16      527.50     85.59 o
   4   8 -11      642.37      645.26     95.45 o
   6   8 -11      468.22      484.71     84.24 o
   8   8 -11      170.82      242.75     61.93 o
  -3   9 -11      349.46      349.94     49.29 o
  -1   9 -11      268.68      279.05     31.71 o
   1   9 -11      465.34      528.16     57.95 o
   3   9 -11      839.86      629.82     93.99 o
   5   9 -11      656.05      630.30     98.14 o
   7   9 -11      365.58      449.01     83.17 o
  -2  10 -11      129.73       99.24     20.80 o
   0  10 -11      137.41      148.68     71.25 o
   2  10 -11      429.47      382.18     73.16 o
   4  10 -11      422.19      390.57     76.20 o
   6  10 -11      298.19      321.90     74.30 o
  -1  11 -11      127.49       94.73     25.56 o
   1  11 -11      150.00      140.59     30.64 o
   3  11 -11       28.62        3.08     17.24 o
  -8   0 -10      258.23      212.44     58.03 o
  -6   0 -10      449.32      356.94     70.14 o
  -4   0 -10     1425.12     1620.87     98.37 o
  -2   0 -10     2578.97     2799.18    128.88 o
   0   0 -10     4967.31     4467.59    240.42 o
   2   0 -10     2938.58     2681.80    169.08 o
   4   0 -10    10199.83     9928.76    434.25 o
  -7   1 -10      177.66      198.78     37.87 o
  -5   1 -10      872.93      818.36     71.44 o
  -3   1 -10      473.05      495.47     35.42 o
  -1   1 -10     1054.11     1121.71     58.73 o
   1   1 -10     2407.18     2095.59    101.98 o
   3   1 -10     3435.13     3415.06    142.63 o
  -6   2 -10      123.20      164.53     41.85 o
  -4   2 -10      186.21      200.08     23.17 o
  -2   2 -10       95.06      108.03     18.38 o
   0   2 -10       29.14       36.68      7.28 o
   2   2 -10      496.25      497.44     45.27 o
   4   2 -10     3372.40     2997.58    145.84 o
  -7   3 -10      254.12      335.77     49.85 o
  -5   3 -10      814.67      856.41     60.06 o
  -3   3 -10      377.87      412.97     37.47 o
  -1   3 -10     2683.65     2770.58     80.42 o
   1   3 -10     1958.19     1744.54     91.11 o
   3   3 -10     1769.39     1725.04     92.14 o
   5   3 -10     5026.88     5227.12    285.12 o
  -6   4 -10      605.98      688.09     99.31 o
  -4   4 -10     1580.31     1528.18    100.07 o
  -2   4 -10      969.07      993.91     44.39 o
   0   4 -10     3309.34     3212.12     89.78 o
   2   4 -10     3228.41     2846.32    123.24 o
   4   4 -10     3648.35     3880.94    154.27 o
  -7   5 -10       14.98       -6.59     18.73 o
  -5   5 -10      236.73      292.27     44.43 o
  -3   5 -10       14.36       21.78     14.57 o
  -1   5 -10      229.61      235.85     20.69 o
   1   5 -10     1456.27     1447.72     63.66 o
   3   5 -10      323.24      310.74     35.17 o
   5   5 -10      119.42      111.68     21.84 o
  -6   6 -10      205.09      225.74     57.87 o
  -4   6 -10      564.32      594.72     61.25 o
  -2   6 -10      246.95      255.55     27.37 o
   0   6 -10      367.23      363.82     25.89 o
   2   6 -10      490.06      401.92     38.22 o
   4   6 -10      300.84      314.67     35.85 o
   6   6 -10     1409.85     1471.18    139.69 o
  -5   7 -10      393.40      411.56     90.96 o
  -3   7 -10     1225.85     1254.70     68.15 o
  -1   7 -10     1581.81     1524.48     72.50 o
   1   7 -10     1496.64     1264.53     77.14 o
   3   7 -10     2817.03     2489.39    187.01 o
   5   7 -10     2035.62     1836.26    160.27 o
  -4   8 -10      441.22      397.52     51.47 o
  -2   8 -10      253.53      281.71     34.59 o
   0   8 -10      940.40      870.23     53.32 o
   2   8 -10      238.05      222.46     51.20 o
   4   8 -10      773.85      704.84     96.35 o
   6   8 -10      714.52      812.24    103.20 o
  -5   9 -10       25.30       13.23     16.29 o
  -3   9 -10       20.32       32.41     13.39 o
  -1   9 -10        8.44       17.31      8.86 o
   1   9 -10       60.04       16.87     12.77 o
   3   9 -10       14.47       -9.22     18.34 o
   5   9 -10      135.64       87.82     37.12 o
   7   9 -10       97.09       69.79     32.78 o
  -4  10 -10      175.95      172.50     35.14 o
  -2  10 -10      528.23      487.14     53.20 o
   0  10 -10      138.24      151.20     29.73 o
   2  10 -10      919.73      737.61     98.82 o
   4  10 -10      484.65      446.82     78.77 o
   6  10 -10      647.30      548.19     91.70 o
  -1  11 -10      462.45      404.20     71.80 o
   1  11 -10      161.09      126.64     28.63 o
   3  11 -10      303.13      303.60     64.36 o
   5  11 -10      341.00      327.64     70.04 o
   0  12 -10       27.05       43.48     23.29 o
   2  12 -10        6.72       66.89     36.58 o
   4  12 -10       91.54       98.03     41.92 o
  -7   1  -9      448.90      466.31     56.37 o
  -5   1  -9     1526.18     1528.06     98.02 o
  -3   1  -9     1712.18     1767.75     68.11 o
  -1   1  -9     2530.19     2386.85     69.35 o
   1   1  -9     5645.88     5508.07    188.66 o
   3   1  -9     3860.56     3744.18    144.54 o
  -8   2  -9      724.63      762.21    153.60 o
  -6   2  -9      970.04     1076.83     83.49 o
  -4   2  -9     3749.32     3866.93    155.29 o
  -2   2  -9     3171.90     3143.84     83.67 o
   0   2  -9     7033.85     6614.02    256.31 o
   2   2  -9     6079.39     5925.70    200.37 o
   4   2  -9     3361.71     3174.29    190.70 o
  -7   3  -9      460.90      513.22     58.44 o
  -5   3  -9      183.70      177.40     26.09 o
  -3   3  -9     1932.29     2094.93     67.57 o
  -1   3  -9      493.95      463.34     34.80 o
   1   3  -9     1204.00     1214.05     55.26 o
   3   3  -9     4225.55     4322.97    160.54 o
  -8   4  -9       26.92        1.36     12.33 o
  -6   4  -9      109.62      100.94     25.74 o
  -4   4  -9      594.84      554.97     55.95 o
  -2   4  -9     1209.25     1137.69     46.76 o
   0   4  -9      516.28      520.74     35.34 o
   2   4  -9      544.18      574.04     45.20 o
   4   4  -9     1553.03     1455.41     79.10 o
  -7   5  -9      672.71      741.96    105.31 o
  -5   5  -9      951.56      961.74     78.48 o
  -3   5  -9     4002.08     4200.52    133.43 o
  -1   5  -9     2724.91     2698.33     79.95 o
   1   5  -9     4998.24     4755.99    138.37 o
   3   5  -9     1168.06     1076.94     65.91 o
   5   5  -9     4536.10     4571.74    260.86 o
  -6   6  -9      195.97      195.37     52.12 o
  -4   6  -9      971.73      982.73     57.42 o
  -2   6  -9      861.42      888.47     51.50 o
   0   6  -9     1030.96      959.21     47.16 o
   2   6  -9     3297.55     2930.85     92.97 o
   4   6  -9     1842.82     1649.95     84.77 o
  -7   7  -9      202.61      257.88     64.01 o
  -5   7  -9       25.34       28.25     15.43 o
  -3   7  -9      117.75      109.36     18.89 o
  -1   7  -9       39.24       40.92     11.29 o
   1   7  -9      337.66      332.12     25.21 o
   3   7  -9      262.06      255.79     27.61 o
   5   7  -9      114.27       96.73     18.85 o
  -6   8  -9      268.16      285.63     68.14 o
  -4   8  -9      170.48      201.06     27.17 o
  -2   8  -9     1928.81     1919.03     85.78 o
   0   8  -9      638.86      630.41     50.17 o
   2   8  -9      462.74      409.89     66.72 o
   4   8  -9      822.38      887.83    104.90 o
   6   8  -9     1156.36      784.48    102.23 o
  -5   9  -9      336.26      329.72     37.11 o
  -3   9  -9      771.14      868.93     58.04 o
  -1   9  -9      346.18      369.57     34.91 o
   1   9  -9     1562.91     1705.83    146.89 o
   3   9  -9      855.79      870.10    103.02 o
   5   9  -9     1557.14     1273.23    130.29 o
   7   9  -9     1089.48     1051.23    123.32 o
  -4  10  -9       43.57       21.65     16.54 o
  -2  10  -9      594.51      598.35     47.72 o
   0  10  -9      323.45      297.94     45.36 o
   2  10  -9      770.17      554.36     82.18 o
   4  10  -9      458.42      435.62     75.84 o
   6  10  -9      449.73      453.66     77.98 o
   8  10  -9      216.06      193.34     59.55 o
  -3  11  -9        4.60        8.31     11.02 o
  -1  11  -9      252.17      222.94     38.38 o
   1  11  -9       97.75       76.33     24.64 o
   3  11  -9      160.50      121.23     39.21 o
   5  11  -9       26.04       31.52     24.69 o
   7  11  -9      157.96      108.92     41.33 o
  -2  12  -9      282.13      258.47     43.09 o
   0  12  -9      177.49      133.02     50.84 o
   2  12  -9      494.36      267.49     58.89 o
   4  12  -9      482.38      359.87     70.81 o
   1  13  -9      271.64      250.48     41.60 o
   3  13  -9      351.76      265.94     61.51 o
  -8   0  -8     1019.77      985.80    120.21 o
  -6   0  -8     3052.24     3660.12    234.73 o
  -4   0  -8      295.47      296.77     59.90 o
  -2   0  -8     6157.79     6620.60    218.63 o
   0   0  -8     3896.07     3075.69    171.69 o
   2   0  -8    10864.32    10087.96    420.65 o
  -9   1  -8      240.81      310.12     48.36 o
  -7   1  -8      198.42      195.20     35.86 o
  -5   1  -8     4332.30     4789.33    190.79 o
  -3   1  -8     1075.86     1086.65     36.30 o
  -1   1  -8     2848.41     2687.24     95.20 o
   1   1  -8     2719.26     2924.48    122.09 o
   3   1  -8     3110.02     2851.32    265.33 o
  -8   2  -8       53.14       33.01     17.98 o
  -6   2  -8       89.41       38.28     29.62 o
  -4   2  -8     2372.86     2438.87     74.71 o
  -2   2  -8      289.46      301.65     17.98 o
   0   2  -8     1153.09     1267.68     66.56 o
   2   2  -8      254.02      252.45     30.60 o
  -9   3  -8      414.38      445.63     57.87 o
  -7   3  -8      948.24      996.75     80.73 o
  -5   3  -8      754.06      784.91     40.93 o
  -3   3  -8     1288.99     1283.23     44.71 o
  -1   3  -8     3175.06     3136.27     96.10 o
   1   3  -8     4128.51     3838.38    111.46 o
   3   3  -8     8339.29     7954.77    292.89 o
  -8   4  -8      184.19      261.18     74.03 o
  -6   4  -8     2042.43     2123.70    118.98 o
  -4   4  -8     1702.87     1786.79     74.16 o
  -2   4  -8     3519.93     3633.76     96.13 o
   0   4  -8     3157.65     3044.92    115.59 o
   2   4  -8     8879.43     8127.87    513.86 o
   4   4  -8     4061.04     3998.66    223.68 o
  -7   5  -8       60.65       52.00     18.15 o
  -5   5  -8      303.76      285.78     28.78 o
  -3   5  -8     2414.37     2420.78     97.59 o
  -1   5  -8      997.01     1062.59     42.91 o
   1   5  -8      379.92      385.73     26.64 o
   3   5  -8     1159.73     1174.85    110.56 o
  -8   6  -8      164.47      148.51     49.54 o
  -6   6  -8      158.61      189.42     45.92 o
  -4   6  -8      137.40      122.95     18.78 o
  -2   6  -8      208.92      190.90     22.92 o
   0   6  -8     2508.93     2331.03     79.55 o
   2   6  -8      647.54      643.07     33.68 o
   4   6  -8     1626.56     1528.45     76.70 o
  -7   7  -8      447.22      297.15     68.60 o
  -5   7  -8      599.97      582.46     46.38 o
  -3   7  -8     2705.46     2673.20    143.45 o
  -1   7  -8     2233.34     2075.25     82.37 o
   1   7  -8     4350.87     4050.80    113.05 o
   3   7  -8     4939.68     4630.17    157.14 o
   5   7  -8     1486.94     1317.88    124.42 o
  -6   8  -8      354.05      401.76     79.24 o
  -4   8  -8      406.14      377.73     36.52 o
  -2   8  -8     2886.77     2787.26    157.63 o
   0   8  -8     1021.34      873.81     49.99 o
   2   8  -8      762.52      728.47     48.90 o
   4   8  -8     1416.97     1175.05    115.64 o
  -5   9  -8        4.85        4.04     11.93 o
  -3   9  -8       12.22       15.91      8.95 o
  -1   9  -8      108.09      137.60     20.09 o
   1   9  -8        8.70       16.54     15.37 o
   3   9  -8      130.28      116.44     36.18 o
   5   9  -8       23.51       45.88     26.68 o
  -6  10  -8      111.43       76.54     22.61 o
  -4  10  -8      473.41      462.88     43.26 o
  -2  10  -8      409.39      403.72     51.23 o
   0  10  -8     1068.90     1062.92     58.89 o
   2  10  -8     1134.10     1031.76    108.93 o
   4  10  -8      696.38      605.09     85.43 o
   6  10  -8      989.12      924.95    108.68 o
  -5  11  -8      256.53      283.16     35.78 o
  -3  11  -8      353.00      344.62     37.83 o
  -1  11  -8     1422.78     1208.28    100.52 o
   1  11  -8      139.92      154.45     33.37 o
   3  11  -8      600.57      545.64     80.69 o
   5  11  -8      782.28      609.38     90.58 o
   7  11  -8      848.36      750.19    101.80 o
  -2  12  -8       56.51       45.57     18.11 o
   0  12  -8      266.45      274.73     40.67 o
   2  12  -8       11.25        1.81     11.00 o
   4  12  -8      107.65       76.01     30.66 o
   6  12  -8      140.43       79.30     35.54 o
  -1  13  -8        6.20       17.40     13.67 o
   1  13  -8      123.20       91.07     30.47 o
   3  13  -8       39.22       35.96     22.77 o
  -9   1  -7      359.46      309.19     47.31 o
  -7   1  -7      472.77      567.46     57.67 o
  -5   1  -7     2850.72     3042.42     99.49 o
  -3   1  -7     3090.86     3175.55     74.71 o
  -1   1  -7     5857.08     5872.72    113.29 o
   1   1  -7    11976.06    11988.46    335.17 o
  -8   2  -7      669.69      695.45     67.52 o
  -6   2  -7     2029.56     2254.43     87.35 o
  -4   2  -7    10987.43    11010.50    263.03 o
  -2   2  -7     5139.46     5180.61    105.86 o
   0   2  -7    13097.31    12597.78    337.33 o
   2   2  -7    10061.69     9444.67    536.11 o
  -9   3  -7      214.89      211.20     64.12 o
  -7   3  -7      256.63      255.93     28.38 o
  -5   3  -7     1249.06     1266.84     52.97 o
  -3   3  -7     1321.86     1387.89     69.54 o
  -1   3  -7     1645.24     1726.14     53.66 o
   1   3  -7      911.77      914.86     49.97 o
   3   3  -7     3055.45     2784.34    163.70 o
  -8   4  -7      248.09      192.59     35.64 o
  -6   4  -7      255.71      250.63     31.56 o
  -4   4  -7      364.30      382.02     26.87 o
  -2   4  -7      874.73      855.98     37.34 o
   0   4  -7     3062.45     3159.05     94.57 o
   2   4  -7     1882.69     1845.43    104.52 o
  -9   5  -7      464.38      429.45     56.09 o
  -7   5  -7     1377.16     1388.41     74.96 o
  -5   5  -7     1973.62     1970.14    111.47 o
  -3   5  -7     8212.73     8050.08    378.15 o
  -1   5  -7     7490.32     7202.82    155.57 o
   1   5  -7     4560.95     4195.57    164.89 o
   3   5  -7     6311.03     5382.08    204.83 o
  -8   6  -7      453.27      528.11     61.01 o
  -6   6  -7     1026.43      884.47     67.36 o
  -4   6  -7      794.93      755.75     47.91 o
  -2   6  -7     1618.39     1553.44     67.89 o
   0   6  -7     4256.25     3931.02    159.23 o
   2   6  -7     2594.19     2243.22    126.53 o
   4   6  -7     4065.52     3767.37    215.65 o
  -7   7  -7       50.14       48.73     18.44 o
  -5   7  -7       55.46       68.12     16.55 o
  -3   7  -7      103.10      113.27     19.20 o
  -1   7  -7       12.30       13.31      7.13 o
   1   7  -7        8.60       55.42     13.83 o
   3   7  -7      411.01      465.78     33.40 o
  -8   8  -7      310.04      277.65     46.14 o
  -6   8  -7      494.71      527.69     65.13 o
  -4   8  -7      526.96      589.32     45.03 o
  -2   8  -7     2618.19     2537.23     96.87 o
   0   8  -7     1304.34     1127.34     90.89 o
   2   8  -7     1873.17     1672.93     76.95 o
   4   8  -7     1076.55      953.35     97.82 o
  -7   9  -7      295.54      309.18     44.89 o
  -5   9  -7      545.09      564.03     56.50 o
  -3   9  -7      362.90      382.24     55.58 o
  -1   9  -7     2279.87     2120.64    104.15 o
   1   9  -7     2777.50     2417.64    104.18 o
   3   9  -7     1618.88     1359.98    122.62 o
   5   9  -7     1859.41     1472.49    132.65 o
  -6  10  -7       35.61        5.65     16.32 o
  -4  10  -7      248.74      242.49     36.43 o
  -2  10  -7      113.07      105.70     19.22 o
   0  10  -7      569.25      484.16     44.74 o
   2  10  -7      778.82      752.90     88.38 o
   4  10  -7      733.33      600.34     83.04 o
   6  10  -7      634.49      681.13     90.28 o
  -5  11  -7       37.37       47.25     27.13 o
  -3  11  -7      119.88      118.26     27.55 o
  -1  11  -7      232.42      221.81     27.35 o
   1  11  -7       24.74       42.30     21.85 o
   3  11  -7      131.80      160.67     41.79 o
   5  11  -7      184.70      209.17     49.83 o
   7  11  -7      338.67      250.81     58.83 o
  -4  12  -7      199.29      189.05     54.35 o
  -2  12  -7      434.68      443.10     41.41 o
   0  12  -7      749.71      675.00     82.04 o
   2  12  -7      756.34      621.56     82.43 o
   4  12  -7      390.68      304.47     59.59 o
   6  12  -7      249.15      189.71     49.89 o
  -3  13  -7      162.65      163.53     32.90 o
  -1  13  -7      119.03       84.04     23.81 o
   1  13  -7      472.62      405.87     50.15 o
   3  13  -7      453.91      297.12     57.63 o
   5  13  -7      491.90      546.30     83.53 o
   0  14  -7       76.44      104.59     41.01 o
   2  14  -7       30.56       36.10     26.56 o
 -10   0  -6      610.10      519.61     87.55 o
  -8   0  -6     2521.77     2482.16    280.23 o
  -6   0  -6     1096.71     1136.80     64.17 o
  -4   0  -6    15034.56    15155.14    334.03 o
  -2   0  -6     8549.62     8298.69    295.46 o
   0   0  -6     6288.39     6293.50    142.91 o
   2   0  -6     9738.67     8981.85    359.39 o
  -9   1  -6      356.29      331.16     48.65 o
  -7   1  -6     1183.00     1186.67     50.52 o
  -5   1  -6     2389.77     2430.21     69.35 o
  -3   1  -6     3837.91     3973.67     86.50 o
  -1   1  -6     8722.10     8867.22    156.77 o
   1   1  -6     9028.39     9005.06    279.40 o
 -10   2  -6       27.53       36.41     18.91 o
  -8   2  -6      262.63      276.94     36.93 o
  -6   2  -6      658.78      659.06     42.08 o
  -4   2  -6      354.15      351.71     23.20 o
  -2   2  -6      509.91      476.90     21.66 o
   0   2  -6     1053.57     1104.56     45.17 o
   2   2  -6      837.90      799.33     58.26 o
  -9   3  -6      659.11      680.50     67.82 o
  -7   3  -6     1690.59     1635.68     83.73 o
  -5   3  -6     2758.51     2791.45    100.61 o
  -3   3  -6     6253.05     6051.38    154.49 o
  -1   3  -6     3683.08     3530.94     85.26 o
   1   3  -6    11163.80    10995.23    332.88 o
 -10   4  -6      284.01      226.92     40.37 o
  -8   4  -6      816.88      892.69     59.18 o
  -6   4  -6     3225.51     3227.84    112.65 o
  -4   4  -6     1689.04     1641.29     59.11 o
  -2   4  -6     5597.04     5668.64    150.25 o
   0   4  -6    13497.40    12948.29    302.11 o
   2   4  -6    10744.01    10643.62    768.75 o
  -9   5  -6       59.54       28.09     23.31 o
  -7   5  -6       10.23       -1.85      7.59 o
  -5   5  -6      366.07      332.91     26.16 o
  -3   5  -6     2575.97     2619.12     91.55 o
  -1   5  -6      291.67      270.84     18.15 o
   1   5  -6      825.50      857.29     43.59 o
   3   5  -6     2364.40     1576.25    118.68 o
  -8   6  -6      339.97      318.66     34.86 o
  -6   6  -6      270.02      293.89     48.09 o
  -4   6  -6      281.52      285.30     33.56 o
  -2   6  -6     1229.63     1245.25     57.79 o
   0   6  -6     1225.47     1136.86     43.34 o
   2   6  -6     5171.14     4815.09    151.54 o
  -9   7  -6      413.55      433.44     54.63 o
  -7   7  -6     1847.31     2002.82    149.06 o
  -5   7  -6     1859.61     1843.17    176.27 o
  -3   7  -6     1748.97     1793.64     93.36 o
  -1   7  -6     4432.48     4012.71    188.80 o
   1   7  -6     5690.03     5183.56    168.44 o
   3   7  -6     6131.55     5439.21    200.70 o
  -8   8  -6      173.65      198.39     46.60 o
  -6   8  -6      536.28      598.58     78.25 o
  -4   8  -6     1535.76     1560.73     90.48 o
  -2   8  -6     2781.43     2937.23    128.55 o
   0   8  -6     1372.71     1220.91     68.93 o
   2   8  -6     2255.45     2142.70    108.53 o
   4   8  -6     1696.35     1574.92    125.52 o
  -7   9  -6       50.73       83.66     34.57 o
  -5   9  -6       65.18       49.42     24.11 o
  -3   9  -6       18.02        7.68     18.16 o
  -1   9  -6      269.33      236.36     32.71 o
   1   9  -6      172.15      131.25     22.30 o
   3   9  -6      401.86      397.24     60.42 o
  -6  10  -6      499.44      506.54     78.79 o
  -4  10  -6      724.06      755.21     64.58 o
  -2  10  -6     1071.50     1074.82     75.86 o
   0  10  -6      738.59      694.54     47.96 o
   2  10  -6     1834.71     1821.75    138.71 o
   4  10  -6     1172.08     1218.19    113.87 o
  -5  11  -6      440.93      547.11     84.12 o
  -3  11  -6      956.24      894.51    130.13 o
  -1  11  -6     2158.63     1922.75    106.85 o
   1  11  -6      969.46      889.93     92.58 o
   3  11  -6     1235.63     1115.55    108.95 o
   5  11  -6      991.63      987.93    104.85 o
  -4  12  -6       55.24       59.72     21.34 o
  -2  12  -6      279.13      233.06     36.43 o
   0  12  -6      189.22      181.60     46.06 o
   2  12  -6      140.85      130.65     34.57 o
   4  12  -6       78.13       96.79     32.89 o
   6  12  -6      415.09      411.58     68.50 o
  -3  13  -6       97.24      151.62     48.12 o
  -1  13  -6      222.56      206.86     40.63 o
   1  13  -6       61.98       76.13     25.07 o
   3  13  -6      101.79      100.13     31.55 o
  -2  14  -6      337.86      314.92     70.24 o
   0  14  -6      360.24      428.33     80.62 o
   2  14  -6      225.14      182.95     52.87 o
  -9   1  -5      409.06      447.13     33.48 o
  -7   1  -5     1869.98     2009.23     73.33 o
  -5   1  -5     3620.41     3658.89     92.42 o
  -3   1  -5     7425.05     7518.79    124.14 o
  -1   1  -5    11969.75    12136.68    203.59 o
   1   1  -5    20595.53    18594.83    526.30 o
 -10   2  -5      916.97      915.23     62.38 o
  -8   2  -5     1718.77     1873.43     70.50 o
  -6   2  -5     2121.10     2110.93     67.81 o
  -4   2  -5     9396.93     9641.13    198.87 o
  -2   2  -5    22973.30    22404.23    417.94 o
   0   2  -5    12349.66    11411.43    211.56 o
  -9   3  -5      327.94      339.41     35.88 o
  -7   3  -5      919.05      863.35     51.91 o
  -5   3  -5     2979.30     3140.73    121.02 o
  -3   3  -5      707.66      652.88     36.78 o
  -1   3  -5     6192.42     6347.64    131.56 o
   1   3  -5      913.00      931.58     57.81 o
 -10   4  -5       65.54       50.76     15.65 o
  -8   4  -5      169.63      219.85     27.91 o
  -6   4  -5     1630.30     1646.95    102.57 o
  -4   4  -5     1745.80     1757.14     90.73 o
  -2   4  -5      455.72      476.63     34.22 o
   0   4  -5     1191.47     1189.77     43.10 o
   2   4  -5     1630.75     1522.16     59.96 o
  -9   5  -5      787.96      837.02     67.69 o
  -7   5  -5     1225.64     1221.54     75.62 o
  -5   5  -5     4274.21     4240.79    153.79 o
  -3   5  -5     9794.39    10001.74    293.60 o
  -1   5  -5     7215.94     6916.59    171.49 o
   1   5  -5    16048.52    15558.74    329.82 o
  -8   6  -5      590.63      593.64     84.31 o
  -6   6  -5     3020.83     3084.93    183.91 o
  -4   6  -5     2482.88     2645.93    124.61 o
  -2   6  -5     4239.21     4112.37    148.12 o
   0   6  -5     5973.43     5784.83    181.88 o
   2   6  -5     4838.46     4373.26    106.01 o
  -9   7  -5       35.62       81.06     35.04 o
  -7   7  -5        3.35       12.85     14.21 o
  -5   7  -5       27.88       41.42     19.07 o
  -3   7  -5        5.36       16.31     17.63 o
  -1   7  -5      391.44      358.08     37.18 o
   1   7  -5      256.79      259.27     39.78 o
   3   7  -5      402.86      342.43     49.06 o
  -8   8  -5      483.56      601.21     83.01 o
  -6   8  -5      971.05      869.84     95.13 o
  -4   8  -5     1110.72     1101.55     84.67 o
  -2   8  -5     3909.02     3882.92    151.00 o
   0   8  -5     4822.22     4458.88    227.98 o
   2   8  -5      214.25      178.41     18.88 o
  -7   9  -5      977.95     1071.04    114.80 o
  -5   9  -5     1338.46     1314.22    121.64 o
  -3   9  -5     1254.77     1271.74     86.10 o
  -1   9  -5     3258.46     3251.21    134.83 o
   1   9  -5     4599.87     4142.26    219.77 o
   3   9  -5     3338.74     3167.83    188.81 o
  -6  10  -5      364.36      413.75     71.84 o
  -4  10  -5      467.50      431.39     80.93 o
  -2  10  -5      163.74      174.26     32.54 o
   0  10  -5      561.39      506.55     47.41 o
   2  10  -5      713.10      697.28     76.68 o
   4  10  -5      886.98      649.64     77.01 o
  -7  11  -5       36.77       -6.19     16.59 o
  -5  11  -5      165.44      189.18     47.97 o
  -3  11  -5      121.46      133.26     26.15 o
  -1  11  -5      507.77      521.61     82.53 o
   1  11  -5       33.94       34.24     19.71 o
   3  11  -5      103.48      176.73     40.70 o
   5  11  -5      133.87      135.54     37.84 o
  -6  12  -5      190.09      280.93     62.36 o
  -4  12  -5      319.41      347.97     67.48 o
  -2  12  -5      384.14      465.70     50.13 o
   0  12  -5     1167.26     1102.52    145.60 o
   2  12  -5      992.73      916.51     92.05 o
   4  12  -5     1004.49      972.40    101.42 o
   6  12  -5      293.93      298.90     58.44 o
  -3  13  -5      248.97      375.79     73.31 o
  -1  13  -5      212.73      207.86     53.98 o
   1  13  -5      514.58      484.00     80.19 o
  -2  14  -5       29.14       51.52     38.80 o
   0  14  -5      181.29      184.10     52.49 o
   2  14  -5       11.90       12.25     17.78 o
 -10   0  -4     1547.21     1511.71    112.42 o
  -8   0  -4     2799.49     2807.93    127.22 o
  -6   0  -4    10946.87    11215.25    325.25 o
  -4   0  -4     8472.84     8592.88    243.37 o
  -2   0  -4    20570.38    19352.05    397.80 o
   0   0  -4    38767.50    34793.36    854.16 o
 -11   1  -4      282.67      255.31     27.84 o
  -9   1  -4     1425.99     1313.33     66.80 o
  -7   1  -4     1241.07     1175.06     49.80 o
  -5   1  -4     2165.90     2261.50     65.65 o
  -3   1  -4     7393.74     7516.10    134.86 o
  -1   1  -4     9764.77    10448.34    173.91 o
   1   1  -4     9741.08     9360.68    199.81 o
 -10   2  -4       34.64       50.10     12.65 o
  -8   2  -4      231.88      214.47     21.63 o
  -6   2  -4       29.16       32.79     11.14 o
  -4   2  -4      532.54      452.71     33.13 o
  -2   2  -4     1277.57     1373.74     38.29 o
   0   2  -4     3219.20     3308.91     70.63 o
 -11   3  -4      544.05      534.65     49.39 o
  -9   3  -4     1337.85     1450.39    161.38 o
  -7   3  -4     3615.38     3659.98    144.67 o
  -5   3  -4     4151.50     4376.24    150.52 o
  -3   3  -4    12076.59    12274.50    273.18 o
  -1   3  -4    16683.76    16589.80    301.29 o
   1   3  -4    16481.49    16136.06    360.98 o
 -10   4  -4      873.72      985.58     76.53 o
  -8   4  -4     2349.06     2320.00    113.09 o
  -6   4  -4     3924.64     3989.56    148.18 o
  -4   4  -4     5210.97     5209.24    158.69 o
  -2   4  -4    13143.38    13296.68    360.26 o
   0   4  -4    14211.40    14415.22    305.46 o
   2   4  -4    11968.15    10752.63    379.37 o
  -9   5  -4      366.14      345.80     41.87 o
  -7   5  -4      444.01      430.72     41.83 o
  -5   5  -4      814.12      805.44     53.04 o
  -3   5  -4      820.80      819.03     51.43 o
  -1   5  -4      384.19      352.72     39.01 o
   1   5  -4     3487.50     3487.55     96.44 o
 -10   6  -4      226.07      173.89     48.07 o
  -8   6  -4      611.90      648.52     96.97 o
  -6   6  -4      809.69      784.03     82.30 o
  -4   6  -4     1369.60     1479.45     78.42 o
  -2   6  -4     2385.10     2501.22    102.52 o
   0   6  -4     5823.16     5543.23    248.98 o
   2   6  -4     8546.96     7762.72    348.05 o
  -9   7  -4      849.03      926.53    107.46 o
  -7   7  -4     2250.22     1955.05    147.19 o
  -5   7  -4     3895.66     4133.85    225.58 o
  -3   7  -4     4420.24     4668.73    166.85 o
  -1   7  -4     5194.91     4633.21    159.42 o
   1   7  -4     5894.42     5595.81    255.81 o
  -8   8  -4      238.38      266.91     54.74 o
  -6   8  -4      728.76      802.53     91.09 o
  -4   8  -4     2239.73     2272.87    108.37 o
  -2   8  -4     2016.71     2026.34     97.46 o
   0   8  -4     3248.94     2970.60    164.00 o
   2   8  -4     4478.81     4125.26    212.10 o
  -7   9  -4       27.95       20.26     19.94 o
  -5   9  -4       98.02      118.26     35.36 o
  -3   9  -4      178.59      207.70     29.06 o
  -1   9  -4       42.23       47.42     15.35 o
   1   9  -4      260.48      202.59     36.60 o
   3   9  -4      533.92      434.03     55.49 o
  -8  10  -4      567.95      522.38     82.07 o
  -6  10  -4      531.68      588.25     83.61 o
  -4  10  -4     1795.48     1851.10    101.03 o
  -2  10  -4      632.32      683.67     55.06 o
   0  10  -4     1997.46     1917.24    149.58 o
   2  10  -4     1754.28     1732.40    122.86 o
   4  10  -4      861.70      712.06     78.46 o
  -7  11  -4      392.03      531.09     85.12 o
  -5  11  -4     1034.93     1158.48    123.93 o
  -3  11  -4     1386.52     1303.71    106.68 o
  -1  11  -4     3124.53     2809.84    181.02 o
   1  11  -4     1337.24     1064.46     91.61 o
   3  11  -4     1655.01     1645.81    124.94 o
   5  11  -4     1294.03     1127.26    108.36 o
  -6  12  -4       48.62       51.66     26.64 o
  -4  12  -4      206.71      161.87     47.13 o
  -2  12  -4      294.56      274.34     57.93 o
   0  12  -4      224.65      229.84     32.27 o
   2  12  -4      200.09      157.83     33.69 o
   4  12  -4      101.89      112.48     32.83 o
   6  12  -4      511.85      455.24     69.96 o
  -5  13  -4       46.64       72.42     33.36 o
  -3  13  -4      413.37      305.87     66.62 o
  -1  13  -4      144.26      130.82     42.75 o
   1  13  -4      310.71      367.17     68.53 o
  -4  14  -4      260.68      350.98     73.71 o
  -2  14  -4      656.34      594.58     96.35 o
   0  14  -4      323.55      392.20     74.41 o
   2  14  -4      309.58      344.52     70.90 o
  -1  15  -4      106.97      104.76     41.45 o
   1  15  -4      243.32      218.48     59.81 o
 -11   1  -3      481.65      450.03     37.45 o
  -9   1  -3     1203.70     1219.61     70.79 o
  -7   1  -3     3950.17     3840.11    147.27 o
  -5   1  -3     6981.89     6967.42    169.91 o
  -3   1  -3    14319.64    14468.83    263.80 o
  -1   1  -3    26327.35    24792.80    384.34 o
   1   1  -3     2627.73     2410.86     60.25 o
 -10   2  -3     1273.93     1281.41     62.36 o
  -8   2  -3     3563.78     3543.21    117.87 o
  -6   2  -3     4671.59     4551.61    174.48 o
  -4   2  -3    18660.34    17237.94    365.80 o
  -2   2  -3     5269.42     5386.27    128.38 o
   0   2  -3    30802.20    29967.04    596.39 o
 -11   3  -3      178.94      181.02     27.74 o
  -9   3  -3      434.55      467.61     48.03 o
  -7   3  -3      662.69      688.32     51.64 o
  -5   3  -3     3999.46     4197.50    342.49 o
  -3   3  -3     2895.96     2875.94     83.22 o
  -1   3  -3    10295.91    10193.09    447.54 o
   1   3  -3     5096.04     4938.02    110.17 o
 -10   4  -3      163.63      148.48     29.18 o
  -8   4  -3       70.81       51.19     15.52 o
  -6   4  -3     2406.33     2402.27    157.23 o
  -4   4  -3      291.54      237.74     24.29 o
  -2   4  -3     9231.03     9866.59    274.16 o
   0   4  -3     1114.83     1080.01     71.64 o
  -9   5  -3      854.82      878.77     67.07 o
  -7   5  -3     2337.63     2327.69    106.86 o
  -5   5  -3     5270.01     5363.61    176.27 o
  -3   5  -3     7214.97     7081.98    413.42 o
  -1   5  -3    11155.86    11410.89    311.14 o
   1   5  -3    17203.92    16762.81    619.73 o
 -10   6  -3      452.81      467.59     76.49 o
  -8   6  -3     1611.23     1514.98    143.62 o
  -6   6  -3     2530.15     2596.70    110.24 o
  -4   6  -3     5913.23     6291.66    290.81 o
  -2   6  -3    12829.34    13306.32    366.47 o
   0   6  -3    15245.59    14201.29    534.71 o
   2   6  -3     3185.60     3142.72    144.15 o
  -9   7  -3       79.64       48.75     27.92 o
  -7   7  -3      223.71      149.52     35.89 o
  -5   7  -3      279.82      301.49     48.98 o
  -3   7  -3      555.09      665.48     66.08 o
  -1   7  -3     1463.01     1475.59     71.59 o
   1   7  -3      228.24      302.12     39.03 o
  -8   8  -3      317.12      243.45     52.35 o
  -6   8  -3     1682.23     2050.95    153.40 o
  -4   8  -3     1958.53     2002.04    143.83 o
  -2   8  -3     2831.51     2788.98    114.65 o
   0   8  -3     4091.27     3823.35    186.96 o
   2   8  -3     3375.85     3164.82    166.49 o
  -9   9  -3      771.06      733.28    100.74 o
  -7   9  -3     1037.97     1058.31    113.98 o
  -5   9  -3     1920.15     1895.56    148.88 o
  -3   9  -3     3645.78     3723.66    320.18 o
  -1   9  -3     6312.49     6130.20    432.96 o
   1   9  -3     6477.94     5901.99    264.83 o
   3   9  -3     3198.20     2853.86    159.52 o
  -8  10  -3      108.54      190.77     51.71 o
  -6  10  -3      627.13      613.76     85.46 o
  -4  10  -3      328.92      293.67     55.46 o
  -2  10  -3      373.21      352.52     49.60 o
   0  10  -3      668.23      741.80     57.05 o
   2  10  -3     1713.14     1478.36    106.20 o
  -7  11  -3      154.78      151.77     45.74 o
  -5  11  -3       83.89      116.56     37.89 o
  -3  11  -3      497.33      466.51     45.87 o
  -1  11  -3       92.52      106.23     21.14 o
   1  11  -3       90.16       83.79     22.36 o
   3  11  -3      215.74      185.96     36.92 o
  -6  12  -3      452.38      438.15     79.59 o
  -4  12  -3      478.70      513.97     81.26 o
  -2  12  -3      477.87      474.65     77.03 o
   0  12  -3     1569.65     1699.16    147.60 o
  -5  13  -3      509.56      503.20     87.63 o
  -3  13  -3      549.86      659.43     96.52 o
  -1  13  -3      363.78      310.86     64.19 o
   1  13  -3      627.03      600.68     87.56 o
  -4  14  -3       36.56       30.26     25.77 o
  -2  14  -3       93.49      151.58     50.31 o
   0  14  -3      182.91      232.26     55.79 o
   2  14  -3        5.85        2.51     20.76 o
  -1  15  -3      126.77      151.75     52.77 o
   1  15  -3      142.95       84.62     38.58 o
   3  15  -3      169.60      164.35     53.91 o
 -10   0  -2     1054.45     1066.97     78.99 o
  -8   0  -2     3346.12     3392.23    193.89 o
  -6   0  -2     8671.73     8669.88    359.99 o
  -4   0  -2    29108.03    25878.38    915.65 o
  -2   0  -2    48700.29    42790.52   1033.66 o
 -11   1  -2      422.41      418.89     63.26 o
  -9   1  -2     2269.42     2016.44    100.93 o
  -7   1  -2     3392.10     3296.22    106.59 o
  -5   1  -2     1541.50     1438.65     74.18 o
  -3   1  -2     7661.61     7628.32    169.61 o
  -1   1  -2    20795.39    19948.14    347.29 o
   1   1  -2     7954.18     7813.83    356.75 o
 -10   2  -2      333.13      295.54     32.15 o
  -8   2  -2      207.04      185.33     24.99 o
  -6   2  -2      783.71      831.40     42.59 o
  -4   2  -2     2728.08     3287.73     89.89 o
  -2   2  -2      652.13      676.44     27.76 o
   0   2  -2    24870.80    24045.70    836.94 o
 -11   3  -2      853.81      773.42     72.67 o
  -9   3  -2     1683.51     1691.77     77.82 o
  -7   3  -2     5142.32     5120.49    144.82 o
  -5   3  -2    11384.71    11128.33    650.05 o
  -3   3  -2    19474.49    19396.52    405.47 o
  -1   3  -2    30934.85    29647.50    730.53 o
 -10   4  -2     1806.16     1731.25    111.69 o
  -8   4  -2     4091.60     4141.10    160.10 o
  -6   4  -2     5019.62     4756.72    162.86 o
  -4   4  -2     9220.73     9046.64    255.56 o
  -2   4  -2    18092.89    18193.78    789.19 o
   0   4  -2    16925.82    16588.68    595.31 o
 -11   5  -2       14.43       13.99     13.50 o
  -9   5  -2      469.22      475.52     46.90 o
  -7   5  -2      658.34      651.35     57.32 o
  -5   5  -2      419.78      393.13     33.36 o
  -3   5  -2     5213.06     5221.19    166.18 o
  -1   5  -2     1131.92     1209.23     55.09 o
   1   5  -2     3486.75     3547.21    157.96 o
 -10   6  -2      685.13      599.71     87.52 o
  -8   6  -2     1305.43     1192.06     77.91 o
  -6   6  -2     1634.58     1653.52     81.84 o
  -4   6  -2     3508.59     3948.05    205.34 o
  -2   6  -2     3577.06     3636.87    126.49 o
   0   6  -2     3303.17     3125.98    146.72 o
   2   6  -2    10825.37    10912.52    387.43 o
  -9   7  -2     1288.56     1449.07    138.09 o
  -7   7  -2     2385.13     2519.84    171.99 o
  -5   7  -2     4065.06     4263.87    230.21 o
  -3   7  -2     7399.62     7593.31    243.80 o
  -1   7  -2     5164.24     4990.71    161.16 o
   1   7  -2    16766.87    16454.40    607.10 o
   3   7  -2     6191.53     5072.97    182.29 o
 -10   8  -2      348.50      449.61     80.39 o
  -8   8  -2      754.36      845.21     98.87 o
  -6   8  -2     1471.64     1513.13    128.29 o
  -4   8  -2     2270.84     2296.26    156.95 o
  -2   8  -2     2878.79     2800.78    212.21 o
   0   8  -2     2861.80     2516.74    131.64 o
   2   8  -2     7693.08     4343.86   2289.12 o
  -9   9  -2       54.43      135.81     44.13 o
  -7   9  -2      138.55      102.48     36.07 o
  -5   9  -2      177.11      244.45     51.79 o
  -3   9  -2      142.04      126.21     20.90 o
  -1   9  -2       45.67       51.84     13.23 o
   1   9  -2      259.89      273.09     36.21 o
  -8  10  -2      571.47      423.20     75.52 o
  -6  10  -2      420.56      381.68     67.57 o
  -4  10  -2     2879.67     3013.92    199.86 o
  -2  10  -2     1637.26     1499.45    158.02 o
   0  10  -2     2325.54     2254.36    220.69 o
   2  10  -2     2461.92     2417.17    137.81 o
  -7  11  -2      815.21      762.83    102.73 o
  -5  11  -2     1181.71     1191.52    124.71 o
  -3  11  -2     1575.93     1664.30    143.80 o
  -1  11  -2     1638.23     1540.90    124.34 o
   1  11  -2     2203.43     2137.90    124.10 o
   3  11  -2     1786.17     1727.70    117.30 o
  -6  12  -2      147.74      175.70     50.22 o
  -4  12  -2      221.46      217.92     54.17 o
  -2  12  -2      193.75      257.14     56.76 o
   0  12  -2      219.56      228.68     52.19 o
  -5  13  -2      147.70      139.67     46.04 o
  -3  13  -2      178.01      141.65     45.04 o
  -1  13  -2      657.66      672.71     93.87 o
   1  13  -2       29.87        2.00     20.45 o
  -4  14  -2      439.34      464.08     84.99 o
  -2  14  -2      539.36      598.58     95.49 o
   0  14  -2      399.51      535.90     86.37 o
   2  14  -2      316.42      327.71     68.48 o
  -3  15  -2       38.84       64.23     35.25 o
  -1  15  -2      198.63      130.72     48.67 o
   1  15  -2      175.60      185.96     54.40 o
   3  15  -2      182.54      146.64     49.03 o
 -11   1  -1      899.23      854.81     66.25 o
  -9   1  -1     2623.55     2621.21    101.47 o
  -7   1  -1     4067.53     3979.89    147.01 o
  -5   1  -1    16452.54    16581.34    436.39 o
  -3   1  -1    10568.75    10087.92    216.67 o
  -1   1  -1    14869.61    15585.14    545.17 o
 -12   2  -1      649.96      621.97     52.03 o
 -10   2  -1     1840.99     1768.79    135.12 o
  -8   2  -1     4456.25     4433.08    136.73 o
  -6   2  -1    11539.97    11127.92    258.18 o
  -4   2  -1     9646.84     9751.77    217.68 o
  -2   2  -1    48201.52    41709.94    827.88 o
   0   2  -1    12294.21    12578.27    441.91 o
 -11   3  -1      386.99      387.27     39.28 o
  -9   3  -1       60.21       70.91     24.33 o
  -7   3  -1     1247.22     1174.70     55.07 o
  -5   3  -1     2617.55     2451.05     93.78 o
  -3   3  -1     4013.00     3850.93    118.72 o
  -1   3  -1    41196.94    40157.46    959.37 o
 -10   4  -1      325.03      314.67     39.30 o
  -8   4  -1      183.94      172.43     54.12 o
  -6   4  -1     2077.16     2005.35    128.40 o
  -4   4  -1     5203.67     5856.15    174.57 o
  -2   4  -1      158.35      158.81     16.61 o
   0   4  -1     3968.17     4152.36    166.34 o
   2   4  -1     7349.83     6703.06    235.73 o
 -11   5  -1      827.34      784.44    104.42 o
  -9   5  -1     1508.23     1440.79     84.41 o
  -7   5  -1     3629.26     3660.64    138.39 o
  -5   5  -1     8513.83     8763.95    252.86 o
  -3   5  -1     6094.56     6552.69    283.84 o
  -1   5  -1    12834.71    12185.36    500.92 o
   1   5  -1    20846.93    19390.50    480.05 o
   3   5  -1    13745.67    11633.82    406.87 o
 -10   6  -1      945.25     1010.81    115.61 o
  -8   6  -1     2016.78     1958.48     95.46 o
  -6   6  -1     4398.01     4493.00    159.49 o
  -4   6  -1     4444.57     4381.53    221.05 o
  -2   6  -1    17781.68    18269.88   1076.91 o
   0   6  -1     8196.84     8028.77    305.69 o
  -9   7  -1      124.54      104.83     37.13 o
  -7   7  -1      104.21      105.39     31.35 o
  -5   7  -1       81.72       89.57     28.61 o
  -3   7  -1      632.76      742.87     75.05 o
  -1   7  -1      583.45      539.04     36.86 o
   1   7  -1       51.02       40.74     12.51 o
 -10   8  -1      288.03      224.46     57.63 o
  -8   8  -1     1010.20      867.81     99.48 o
  -6   8  -1     1008.45     1019.05    102.71 o
  -4   8  -1     2692.81     2837.68    178.33 o
  -2   8  -1     1816.63     1723.72    201.31 o
   0   8  -1     3642.45     3597.59    177.65 o
   2   8  -1     1626.64     1477.48     89.18 o
  -9   9  -1      922.99      930.98    114.32 o
  -7   9  -1     2848.62     2816.53    197.31 o
  -5   9  -1     2241.83     2476.85    173.36 o
  -3   9  -1     5502.63     5806.75    295.29 o
  -1   9  -1     4444.64     4421.88    294.84 o
   1   9  -1     4111.16     4031.26    180.92 o
  -8  10  -1       90.72      105.71     41.66 o
  -6  10  -1      753.14      657.97     87.88 o
  -4  10  -1      625.25      737.11     89.01 o
  -2  10  -1      866.70      883.99     67.30 o
   0  10  -1     1635.23     1448.30     69.98 o
   2  10  -1     1897.62     2050.29    116.63 o
  -7  11  -1       86.34       91.34     37.49 o
  -5  11  -1      135.10      179.01     48.60 o
  -3  11  -1      411.60      435.56     69.98 o
  -1  11  -1        3.10       21.85     14.46 o
   1  11  -1      540.61      525.91     72.37 o
  -6  12  -1      718.91      726.88    100.62 o
  -4  12  -1      961.01     1001.46    115.59 o
  -2  12  -1     1189.06     1253.70    126.19 o
   0  12  -1     1736.00     1510.36    135.69 o
  -5  13  -1      524.59      653.46     99.54 o
  -3  13  -1      644.55      732.27     99.60 o
  -1  13  -1      755.03      945.03    110.26 o
   1  13  -1     1025.69     1075.54    116.93 o
  -4  14  -1      201.52      209.34     58.14 o
  -2  14  -1      136.71      152.13     48.31 o
   0  14  -1       47.43       59.15     30.11 o
   2  14  -1       25.36       38.40     30.57 o
  -3  15  -1      148.36      196.21     58.77 o
  -1  15  -1      130.12      133.93     49.00 o
   1  15  -1      282.88      314.50     69.06 o
   3  15  -1       90.46        8.99     15.33 o
 -12   0   0     1203.34     1129.56     90.31 o
 -10   0   0     2949.44     2696.24    187.64 o
  -8   0   0     6516.25     6330.79    305.45 o
  -6   0   0    10562.42    10693.75    432.47 o
  -4   0   0    24541.49    22811.19    816.74 o
  -2   0   0    13048.89    11376.08    406.39 o
 -11   1   0      549.45      506.76     55.45 o
  -9   1   0     1894.15     1752.79     98.01 o
  -7   1   0     3415.41     3576.62    137.34 o
  -5   1   0     5627.93     5203.83    189.69 o
  -3   1   0    18953.90    17353.27    756.73 o
 -12   2   0       26.38       33.13     12.95 o
 -10   2   0      297.85      291.28     31.49 o
  -8   2   0     1388.29     1423.40     82.29 o
  -6   2   0      365.64      403.19     35.44 o
  -4   2   0      821.04      872.66     45.84 o
  -2   2   0     4709.64     5059.81    136.88 o
 -11   3   0      918.34      760.13     54.60 o
  -9   3   0     4599.30     4319.57    197.23 o
  -7   3   0     3738.25     3631.84    112.76 o
  -5   3   0    12665.20    12203.54    270.79 o
  -3   3   0    14890.95    14537.42    462.64 o
  -1   3   0    74519.67    58826.91   2010.18 o
   1   3   0    77555.95    68473.22   2317.13 o
 -10   4   0     2166.80     2172.05    112.10 o
  -8   4   0     4213.42     4150.65    215.36 o
  -6   4   0     4617.32     4445.06    148.79 o
  -4   4   0    19056.43    20115.46    509.14 o
  -2   4   0    11712.88    12300.34    463.86 o
   0   4   0    11319.55    11854.71    415.59 o
   2   4   0    10889.24     9993.61    355.42 o
 -11   5   0      129.23      130.79     43.34 o
  -9   5   0      490.19      540.33     47.62 o
  -7   5   0     1899.70     1970.97     88.70 o
  -5   5   0      406.49      475.49     32.57 o
  -3   5   0     2721.19     2860.70    152.90 o
  -1   5   0     4914.23     5138.32    147.55 o
 -10   6   0      661.35      680.87     93.82 o
  -8   6   0     1419.90     1460.76     76.83 o
  -6   6   0     2733.52     2716.75    169.66 o
  -4   6   0     3094.66     3464.16    186.68 o
  -2   6   0    10540.29    11545.97    459.44 o
   0   6   0     1280.87     1249.95     62.88 o
 -11   7   0      525.80      562.31     92.03 o
  -9   7   0     1545.41     1570.16    144.89 o
  -7   7   0     2228.02     2192.16    157.34 o
  -5   7   0     7556.83     8313.68    374.51 o
  -3   7   0    12145.93    13805.45    550.36 o
  -1   7   0     7963.89     7650.79    217.21 o
   1   7   0     7675.30     8171.60    307.45 o
 -10   8   0      355.41      430.64     79.12 o
  -8   8   0      941.13      980.52    107.47 o
  -6   8   0     3289.15     3776.33    224.27 o
  -4   8   0     2795.32     3149.52    190.55 o
  -2   8   0     3227.18     3631.65    201.07 o
   0   8   0     3063.14     3130.64    106.21 o
  -9   9   0      164.20      135.11     45.29 o
  -7   9   0      281.21      308.66     60.82 o
  -5   9   0      670.84      692.35     84.48 o
  -3   9   0      345.18      429.42     63.04 o
  -1   9   0      386.25      503.80     49.52 o
   1   9   0      369.85      317.03     31.23 o
  -8  10   0      536.80      486.40     78.83 o
  -6  10   0     1136.99     1137.38    119.50 o
  -4  10   0     1568.32     1765.49    144.30 o
  -2  10   0     3682.27     3989.70    231.30 o
   0  10   0     1939.63     1879.02     84.01 o
   2  10   0     3591.45     3441.14    159.56 o
  -7  11   0      627.99      654.35     95.33 o
  -5  11   0     2307.96     2154.52    171.94 o
  -3  11   0     1274.70     1478.00    133.24 o
  -1  11   0     1458.54     1601.56    134.90 o
   1  11   0     1478.35     1464.29    125.52 o
  -6  12   0      204.58      261.73     60.80 o
  -4  12   0      446.54      371.16     70.10 o
  -2  12   0      153.52      152.95     41.88 o
   0  12   0       69.70       68.93     30.13 o
  -5  13   0       24.74       37.37     24.22 o
  -3  13   0      381.76      409.79     74.42 o
  -1  13   0      162.41      157.54     44.12 o
   1  13   0      159.55      154.66     44.84 o
  -4  14   0      336.40      312.73     69.76 o
  -2  14   0      434.17      404.88     76.72 o
   0  14   0      543.83      540.52     85.85 o
   2  14   0      420.43      433.25     76.71 o
  -3  15   0      157.99      168.75     54.52 o
  -1  15   0      192.81      210.87     58.83 o
   1  15   0      179.25      161.75     50.89 o
   3  15   0      146.82      173.69     50.56 o
 -11   1   1     1261.84     1243.74     90.72 o
  -9   1   1     4464.33     4267.78    273.65 o
  -7   1   1     5041.71     5375.85    253.82 o
  -5   1   1     8899.72     8956.79    256.77 o
  -3   1   1    22507.06    21711.07    543.60 o
   1   1   1    14813.41    13810.93    338.13 o
 -12   2   1     1056.04      965.46     83.97 o
 -10   2   1     1311.39     1365.18     91.06 o
  -8   2   1    11227.60    11345.68    344.09 o
  -6   2   1    10630.69    10468.71    626.09 o
  -4   2   1    25650.09    25755.54    651.48 o
  -2   2   1    11898.77    12134.77    440.55 o
   0   2   1    12227.19    12571.96    580.55 o
 -11   3   1      790.75      855.69     74.95 o
  -9   3   1      441.79      437.95     44.61 o
  -7   3   1     3185.20     3032.37     98.54 o
  -5   3   1     2251.01     2378.49     73.82 o
  -3   3   1     3454.72     3902.71    112.00 o
  -1   3   1    40632.91    43520.46   1496.22 o
 -12   4   1      140.83      106.38     39.89 o
 -10   4   1      718.67      618.93     54.95 o
  -8   4   1      285.95      268.39     39.72 o
  -6   4   1     1511.79     1490.67     68.01 o
  -4   4   1     5638.69     6360.16    197.43 o
  -2   4   1     7759.49     8001.72    317.91 o
 -11   5   1      595.78      856.11    110.27 o
  -9   5   1     1818.79     1697.83    144.28 o
  -7   5   1     9724.22     9568.96    661.32 o
  -5   5   1     6916.42     6851.60    198.03 o
  -3   5   1    13913.07    14819.81    564.99 o
  -1   5   1    19397.86    19489.28    709.33 o
 -10   6   1     1156.05     1317.21    134.34 o
  -8   6   1     1931.17     1911.67    151.42 o
  -6   6   1     4139.16     4135.92    224.04 o
  -4   6   1     4377.84     4283.81    217.04 o
  -2   6   1    21481.87    23124.94    848.99 o
   0   6   1     8163.55     8300.70    218.85 o
 -11   7   1        0.86       -0.20     17.17 o
  -9   7   1      195.62      163.49     45.76 o
  -7   7   1      107.95       56.67     23.85 o
  -5   7   1       31.65       96.11     29.97 o
  -3   7   1      394.02      521.49     61.30 o
  -1   7   1       65.03       94.35     25.58 o
   1   7   1      578.84      588.90     36.65 o
 -10   8   1      642.47      616.02     92.41 o
  -8   8   1      428.21      359.08     63.96 o
  -6   8   1     2610.36     2637.23    178.01 o
  -4   8   1     1918.25     1905.39    138.13 o
  -2   8   1     1318.62     1393.76    109.80 o
   0   8   1     3711.45     3647.20    291.74 o
  -9   9   1      989.21      974.92    116.87 o
  -7   9   1     1646.99     1666.23    144.90 o
  -5   9   1     2763.97     2722.92    182.79 o
  -3   9   1     9739.26    10957.09    472.82 o
  -1   9   1     4064.23     4132.42    222.32 o
   1   9   1     4539.35     4444.02    172.98 o
  -8  10   1      316.52      312.14     63.45 o
  -6  10   1      660.98      645.83     87.29 o
  -4  10   1      891.37     1025.59    106.39 o
  -2  10   1     1958.02     2046.43    151.42 o
   0  10   1     1522.49     1657.71    128.30 o
  -7  11   1       97.92      145.06     45.34 o
  -5  11   1      189.67      139.98     43.27 o
  -3  11   1      116.98       63.67     30.97 o
  -1  11   1      545.10      554.61     74.37 o
   1  11   1        1.89        3.75     14.60 o
  -8  12   1      479.16      534.01     90.38 o
  -6  12   1      886.49      862.79    109.45 o
  -4  12   1     2093.40     2383.85    186.21 o
  -2  12   1     1284.67     1473.30    137.40 o
   0  12   1     1766.44     1761.30    146.44 o
   2  12   1     1129.18     1220.70    118.29 o
  -7  13   1      317.70      386.29     78.09 o
  -5  13   1      150.93      204.16     54.40 o
  -3  13   1      906.92      991.57    115.89 o
  -1  13   1     1014.60     1193.21    125.40 o
   1  13   1      780.53      779.03     97.76 o
  -4  14   1      269.75      283.55     64.84 o
  -2  14   1       25.11       67.80     33.09 o
   0  14   1       39.59       56.91     29.56 o
   2  14   1      146.38      223.11     55.38 o
  -3  15   1      108.65      150.91     49.83 o
  -1  15   1      282.36      244.18     62.11 o
   1  15   1      133.12      116.04     41.33 o
   3  15   1      150.07      122.52     44.77 o
 -12   0   2     1331.87     1447.07    148.50 o
 -10   0   2     2919.43     2729.24    190.79 o
  -8   0   2     9283.01     9572.84    423.70 o
  -6   0   2    17914.58    17095.45    653.92 o
  -4   0   2    14594.47    13785.18    516.56 o
  -2   0   2    49952.29    43620.09   1493.27 o
   2   0   2    48917.96    36958.39   1259.35 o
 -11   1   2      652.06      638.24     63.84 o
  -9   1   2     2162.82     2266.21    115.85 o
  -7   1   2     3701.49     3779.86    144.76 o
  -5   1   2     5459.67     5272.45    167.86 o
  -3   1   2     9811.99     9760.22    260.73 o
  -1   1   2     7756.97     7080.07    178.80 o
   1   1   2    20928.78    19330.71    557.87 o
 -12   2   2      106.32       98.31     27.23 o
 -10   2   2      265.56      269.99     39.11 o
  -8   2   2     1130.18     1214.19     76.70 o
  -6   2   2      188.73      166.60     23.06 o
  -4   2   2     1128.12     1253.99    110.99 o
  -2   2   2      463.80      482.46     37.58 o
   0   2   2    24262.79    26073.26    893.04 o
 -11   3   2     1404.00     1408.66    130.93 o
  -9   3   2     2490.17     2605.57    127.74 o
  -7   3   2     7106.72     7227.03    235.79 o
  -5   3   2     9380.61     8878.95    624.31 o
  -3   3   2    12522.45    12415.37    466.74 o
  -1   3   2    50288.71    53404.03   1826.85 o
   1   3   2    31223.60    29907.76   1022.30 o
 -12   4   2      457.69      448.50     81.96 o
 -10   4   2     3220.95     3183.10    218.82 o
  -8   4   2      761.90      763.41     73.93 o
  -6   4   2     9766.79     9773.94    366.30 o
  -4   4   2    10184.31     9686.85    258.04 o
  -2   4   2    12350.54    13339.21    498.28 o
   0   4   2    18342.46    18784.07    669.26 o
 -11   5   2      249.38      179.68     49.13 o
  -9   5   2      292.86      279.26     55.01 o
  -7   5   2     3630.12     3547.87    125.05 o
  -5   5   2     2762.01     2805.84     91.01 o
  -3   5   2     2923.25     3160.11    162.17 o
  -1   5   2     3641.20     3643.08    171.07 o
 -10   6   2      380.32      333.41     65.08 o
  -8   6   2     1199.76     1335.41    123.35 o
  -6   6   2     1276.00     1338.41    109.21 o
  -4   6   2     5748.84     5593.28    263.83 o
  -2   6   2    10739.57    11676.41    461.10 o
   0   6   2     3534.02     4006.05    187.31 o
 -11   7   2     1256.07      984.97    124.36 o
  -9   7   2     2067.31     2220.90    176.56 o
  -7   7   2     1806.52     1727.20    137.36 o
  -5   7   2     8103.77     8125.18    368.75 o
  -3   7   2     6646.76     7583.14    335.77 o
  -1   7   2    16542.69    17256.29    654.21 o
   1   7   2     5171.28     4673.36    172.36 o
 -10   8   2      793.71      752.06    103.68 o
  -8   8   2     1280.94     1316.71    127.50 o
  -6   8   2     3893.11     3990.39    232.14 o
  -4   8   2     1971.94     1927.47    138.55 o
  -2   8   2     7472.19     8328.34    366.43 o
   0   8   2     2864.26     2887.65    162.88 o
  -9   9   2       65.25       80.14     35.20 o
  -7   9   2      492.26      477.11     74.60 o
  -5   9   2      189.40      201.99     46.21 o
  -3   9   2      810.42      825.29     86.65 o
  -1   9   2      263.15      303.54     48.32 o
   1   9   2       45.15       25.76     15.69 o
  -8  10   2      939.02      875.44    107.18 o
  -6  10   2      779.65     1106.31    116.11 o
  -4  10   2     2975.83     3095.36    202.42 o
  -2  10   2     2419.06     2577.30    172.43 o
   0  10   2     2226.05     2447.11    161.45 o
  -9  11   2      739.43      694.01    103.92 o
  -7  11   2      851.14      891.04    110.50 o
  -5  11   2     1214.98     1180.56    121.59 o
  -3  11   2     1706.02     1818.17    148.29 o
  -1  11   2     2185.70     2361.38    167.98 o
   1  11   2     1568.22     1613.00    131.08 o
  -8  12   2      156.76      205.72     56.86 o
  -6  12   2      292.94      355.11     70.09 o
  -4  12   2      322.90      418.97     73.35 o
  -2  12   2      127.33      127.32     39.35 o
   0  12   2      209.80      205.37     48.06 o
   2  12   2      171.27      197.25     46.10 o
  -7  13   2      159.46      154.42     49.54 o
  -5  13   2      227.79      241.13     60.38 o
  -3  13   2       85.30      139.77     42.90 o
  -1  13   2       44.79       59.01     27.04 o
   1  13   2      673.47      641.50     87.84 o
   3  13   2      179.01      222.65     51.32 o
  -4  14   2      315.93      314.32     70.29 o
  -2  14   2      319.74      299.46     64.26 o
   0  14   2      387.08      435.90     75.83 o
   2  14   2      538.85      402.60     72.67 o
  -3  15   2      187.32      289.11     68.67 o
  -1  15   2      169.79      196.36     54.47 o
   1  15   2      173.95      227.17     58.77 o
   3  15   2       32.18       10.11     13.81 o
 -11   1   3     1163.46     1113.04     86.88 o
  -9   1   3     3116.78     3082.78    157.04 o
  -7   1   3     6049.95     5692.35    195.57 o
  -5   1   3    13957.62    14024.90    399.92 o
  -3   1   3    26124.76    25778.35    644.34 o
  -1   1   3     2913.63     2883.95     85.49 o
 -12   2   3     1360.00     1421.81    104.79 o
 -10   2   3     1808.30     1927.68    112.66 o
  -8   2   3     8720.57     8668.77    280.64 o
  -6   2   3    11894.37    11951.09    342.92 o
  -4   2   3    29701.49    30245.73    760.63 o
  -2   2   3    27336.96    25376.54    930.14 o
   0   2   3    28795.75    31636.33   1321.74 o
   2   2   3     5375.31     4916.52    185.89 o
 -11   3   3      460.64      435.72     53.49 o
  -9   3   3     1307.91     1279.36     85.25 o
  -7   3   3     3344.58     3445.07    140.12 o
  -5   3   3     5833.33     6124.55    259.26 o
  -3   3   3      657.96      582.87     49.47 o
  -1   3   3     4522.86     5258.32    208.83 o
 -12   4   3      289.21      377.16     76.53 o
 -10   4   3     1128.25     1208.14    124.45 o
  -8   4   3     3596.19     3432.11    271.09 o
  -6   4   3     1808.54     1893.21    130.38 o
  -4   4   3     1349.28     1421.74     94.59 o
  -2   4   3     5119.28     5883.75    244.80 o
   0   4   3      840.79      997.60    109.33 o
 -11   5   3     1004.51      967.93    119.55 o
  -9   5   3     4770.84     4744.45    273.20 o
  -7   5   3     4096.02     3928.54    156.74 o
  -5   5   3    11673.95    11898.81    479.80 o
  -3   5   3    11686.80    11555.96    453.19 o
  -1   5   3    16655.37    18036.89    660.46 o
   1   5   3    10571.71    10647.12    377.13 o
 -10   6   3     1416.47     1395.79    140.31 o
  -8   6   3     2885.07     2946.90    196.45 o
  -6   6   3     4312.49     4433.97    234.58 o
  -4   6   3     6235.36     6410.50    293.32 o
  -2   6   3     2996.59     3419.30    173.37 o
   0   6   3    15449.01    16386.27    608.89 o
 -11   7   3       92.55      103.42     40.75 o
  -9   7   3      231.09      251.11     55.78 o
  -7   7   3     1036.93      992.46    101.18 o
  -5   7   3      900.67      953.72     91.46 o
  -3   7   3      261.57      229.58     39.87 o
  -1   7   3      255.11      327.79     44.12 o
   1   7   3     1528.88     1621.78    105.14 o
 -10   8   3      800.17      824.86    109.70 o
  -8   8   3     1145.39     1316.56    128.14 o
  -6   8   3     1170.82     1243.76    114.49 o
  -4   8   3     1481.11     1455.74    116.57 o
  -2   8   3     3442.56     3666.47    198.55 o
   0   8   3     4058.88     4170.68    209.49 o
  -9   9   3     1211.38     1064.83    124.77 o
  -7   9   3     1936.43     1961.14    158.25 o
  -5   9   3     3423.69     3835.02    226.91 o
  -3   9   3     3413.07     3755.38    214.17 o
  -1   9   3     6505.08     7001.26    324.35 o
   1   9   3     6370.00     6763.13    309.63 o
  -8  10   3      654.81      630.41     90.67 o
  -6  10   3      413.72      388.07     66.90 o
  -4  10   3     1060.20     1074.17    107.92 o
  -2  10   3     1775.59     1906.55    143.21 o
   0  10   3      696.91      715.61     78.17 o
  -9  11   3      112.02       97.72     39.23 o
  -7  11   3      177.29      161.84     48.67 o
  -5  11   3      159.55      136.03     39.65 o
  -3  11   3      175.52      216.91     50.13 o
  -1  11   3      120.55      159.67     40.21 o
   1  11   3       97.89       94.42     30.39 o
  -8  12   3      421.53      382.49     74.83 o
  -6  12   3     1036.81      947.65    114.55 o
  -4  12   3     1352.28     1425.89    137.86 o
  -2  12   3     1537.42     1612.54    141.64 o
   0  12   3     1535.03     1831.06    148.33 o
   2  12   3      491.14      582.12     78.10 o
  -7  13   3      348.05      302.61     70.93 o
  -5  13   3      136.05      166.92     50.23 o
  -3  13   3     1178.64     1014.28    116.43 o
  -1  13   3      645.75      609.44     88.12 o
   1  13   3      378.87      383.40     67.48 o
   3  13   3      615.11      548.42     80.72 o
  -4  14   3       86.49       68.17     33.03 o
  -2  14   3        3.62       18.50     19.48 o
   0  14   3      184.66      200.93     51.50 o
   2  14   3       94.33      137.56     44.02 o
   4  14   3       40.61       32.24     21.91 o
  -3  15   3      159.79       78.86     38.40 o
  -1  15   3      142.85      211.99     58.32 o
   1  15   3      143.46      104.03     41.02 o
 -12   0   4     2368.09     2257.25    193.24 o
 -10   0   4     4709.05     4876.39    281.84 o
  -8   0   4     7832.68     6432.01    316.03 o
  -6   0   4     8717.74     8826.48    376.08 o
  -4   0   4    23444.47    23456.96    846.45 o
  -2   0   4    14401.76    12707.34    460.35 o
   2   0   4    20502.95    21794.29    748.15 o
 -11   1   4     1275.91     1247.32     93.03 o
  -9   1   4      302.63      285.26     55.39 o
  -7   1   4     5285.22     5444.03    490.34 o
  -5   1   4     4912.36     4967.69    196.42 o
  -3   1   4    10538.40    11084.87    295.94 o
  -1   1   4     9687.22     9706.98    346.98 o
 -12   2   4      143.46      150.06     34.03 o
 -10   2   4      305.37      308.96     42.85 o
  -8   2   4      405.60      384.83     58.21 o
  -6   2   4     1096.39     1173.97    134.22 o
  -4   2   4     1785.60     2000.82    178.58 o
  -2   2   4     2442.13     2430.25    113.67 o
   0   2   4     2978.94     3322.83    126.86 o
   2   2   4     1220.26     1215.17     56.21 o
 -11   3   4     1952.83     2007.25    122.83 o
  -9   3   4     3734.30     3948.40    168.87 o
  -7   3   4     5628.36     5580.11    203.15 o
  -5   3   4     4824.57     4469.90    154.15 o
  -3   3   4    21900.95    22632.45    557.69 o
  -1   3   4    16980.96    18152.61    642.22 o
   1   3   4    17600.02    19139.86    664.98 o
 -12   4   4     1024.05     1014.81    126.90 o
 -10   4   4      986.47      996.95    113.48 o
  -8   4   4     2693.85     2631.37    177.96 o
  -6   4   4     8041.12     7818.21    350.18 o
  -4   4   4    14392.15    12733.57    492.93 o
  -2   4   4    12026.01    12912.42    483.18 o
   0   4   4    14463.09    15388.22    863.11 o
 -11   5   4      435.28      659.88     97.58 o
  -9   5   4      665.74      650.66     87.39 o
  -7   5   4      476.88      499.24     57.32 o
  -5   5   4     1683.87     1848.49    122.84 o
  -3   5   4     4753.19     6015.30    263.67 o
  -1   5   4     3289.99     3602.49    167.47 o
   1   5   4      474.30      474.20     41.93 o
 -10   6   4      656.18      562.73     87.06 o
  -8   6   4      955.57      890.80     99.49 o
  -6   6   4     1668.83     1679.55    125.89 o
  -4   6   4     1414.07     1608.60    112.75 o
  -2   6   4     8950.87    10646.84    425.18 o
   0   6   4     5981.94     6762.94    281.88 o
 -11   7   4      801.22      671.21    102.05 o
  -9   7   4     2800.03     2707.32    198.67 o
  -7   7   4     4327.83     4243.11    243.13 o
  -5   7   4     4463.65     4970.24    254.59 o
  -3   7   4     6385.05     6797.39    306.79 o
  -1   7   4     5703.77     5886.02    265.76 o
   1   7   4     5645.36     5370.23    150.43 o
 -10   8   4      820.27      779.88    106.62 o
  -8   8   4     1966.31     2056.83    165.88 o
  -6   8   4     1802.62     1763.98    139.34 o
  -4   8   4     2472.14     2592.91    165.96 o
  -2   8   4     4672.37     5030.14    247.93 o
   0   8   4     2909.29     3122.05    171.12 o
  -9   9   4      144.87      127.87     43.91 o
  -7   9   4      288.72      354.31     64.01 o
  -5   9   4       73.88       63.54     26.19 o
  -3   9   4      521.70      746.09     82.29 o
  -1   9   4      256.27      276.16     46.63 o
   1   9   4       48.24       41.69     19.61 o
  -8  10   4     1089.50     1113.15    123.94 o
  -6  10   4     1603.95     1794.50    151.42 o
  -4  10   4      943.65      843.95     93.03 o
  -2  10   4     1667.47     1832.08    138.56 o
   0  10   4     2015.41     2381.86    157.28 o
   2  10   4      664.93      744.98     78.94 o
  -7  11   4     1152.84     1051.02    119.88 o
  -5  11   4     1366.27     1253.25    124.84 o
  -3  11   4     1636.52     1954.38    153.89 o
  -1  11   4     1432.97     1596.63    131.99 o
   1  11   4     2949.94     2962.19    186.87 o
   3  11   4     1296.18     1424.36    121.45 o
  -8  12   4      236.14      221.68     57.21 o
  -6  12   4      550.59      441.24     77.56 o
  -4  12   4       72.30      121.27     38.77 o
  -2  12   4      209.93      160.41     41.72 o
   0  12   4      215.76      237.12     49.76 o
   2  12   4      267.40      245.49     51.03 o
  -5  13   4      387.32      370.28     71.40 o
  -3  13   4      105.27      144.02     43.80 o
  -1  13   4      290.31      237.12     53.44 o
   1  13   4      156.23      132.48     39.15 o
   3  13   4      408.43      400.45     68.55 o
  -4  14   4      425.76      415.95     79.59 o
  -2  14   4      292.86      274.10     61.82 o
   0  14   4      317.08      279.54     61.57 o
   2  14   4      604.19      570.57     85.34 o
   4  14   4      258.05      277.43     59.22 o
  -1  15   4      246.47      333.53     69.97 o
   1  15   4       86.06       90.82     37.13 o
 -11   1   5     1623.82     1465.15    102.14 o
  -9   1   5     2722.44     2440.48    124.08 o
  -7   1   5     5026.34     5133.77    344.61 o
  -5   1   5    14307.17    15515.58    420.65 o
  -3   1   5    16610.44    17474.67    449.95 o
  -1   1   5    21099.49    20627.99    715.55 o
   3   1   5     7328.56     7352.04    267.92 o
 -12   2   5     1187.93     1159.32     95.25 o
 -10   2   5     4155.58     4277.62    186.22 o
  -8   2   5     3524.55     3561.16    151.21 o
  -6   2   5    12730.87    13203.50    376.30 o
  -4   2   5    11707.56    12482.72    340.95 o
  -2   2   5    29910.32    29616.68   1031.78 o
   0   2   5    12145.60    11978.85    416.34 o
   2   2   5    22838.73    21913.44    747.74 o
 -11   3   5      623.20      632.09     65.94 o
  -9   3   5     2298.56     2218.17    118.70 o
  -7   3   5      872.58      904.27     63.48 o
  -5   3   5     2935.69     2998.45    163.19 o
  -3   3   5     5761.26     5872.83    247.89 o
  -1   3   5     1265.39     1386.41     72.76 o
   1   3   5     6224.85     6273.54    230.19 o
 -12   4   5       85.33       57.24     35.41 o
 -10   4   5     1200.02     1158.51    123.38 o
  -8   4   5     1711.30     1736.41    139.88 o
  -6   4   5     2088.96     2340.49    149.00 o
  -4   4   5     3534.70     3578.73    162.99 o
  -2   4   5     1580.75     1719.88     96.74 o
   0   4   5     1305.01     1298.49     72.07 o
 -11   5   5      986.73      898.95    116.91 o
  -9   5   5     3592.71     3446.19    225.15 o
  -7   5   5     5635.13     6039.76    301.56 o
  -5   5   5     5955.72     5866.02    274.95 o
  -3   5   5     6349.27     6897.25    293.99 o
  -1   5   5    15250.21    16872.09    619.44 o
   1   5   5     6831.29     7135.74    280.54 o
 -10   6   5     1112.15     1183.27    128.79 o
  -8   6   5     2803.61     3122.92    204.60 o
  -6   6   5     5229.48     5826.65    288.43 o
  -4   6   5     6264.13     6463.82    293.77 o
  -2   6   5     5113.78     5114.25    233.00 o
   0   6   5     5966.32     6629.25    277.26 o
 -11   7   5      190.79      190.18     55.20 o
  -9   7   5      145.58      150.78     41.61 o
  -7   7   5      354.33      382.61     62.13 o
  -5   7   5      244.66      252.24     45.52 o
  -3   7   5      369.73      391.24     50.58 o
  -1   7   5      278.49      279.40     39.93 o
   1   7   5      390.27      365.58     22.88 o
 -10   8   5      531.83      416.62     77.24 o
  -8   8   5     1720.88     1558.66    142.70 o
  -6   8   5     1709.52     1963.27    146.67 o
  -4   8   5     3793.68     4075.75    222.62 o
  -2   8   5      139.43      168.13     34.47 o
   0   8   5     4773.83     5514.86    257.79 o
   2   8   5     3640.45     3822.96    192.56 o
  -9   9   5      828.97      836.11    109.39 o
  -7   9   5     2370.55     2643.97    187.78 o
  -5   9   5     3283.45     3622.27    219.41 o
  -3   9   5     3522.39     3780.66    214.31 o
  -1   9   5     4603.28     5153.02    256.45 o
   1   9   5     3401.85     3665.36    196.61 o
  -8  10   5      396.39      466.70     78.01 o
  -6  10   5      569.42      566.45     81.23 o
  -4  10   5      842.05      943.18     98.59 o
  -2  10   5      657.49      680.31     79.05 o
   0  10   5      610.96      749.18     81.68 o
   2  10   5      214.67      251.39     44.04 o
  -7  11   5      374.01      343.89     67.73 o
  -5  11   5      117.29      127.67     40.16 o
  -3  11   5      105.43      119.52     36.57 o
  -1  11   5       30.34       60.68     28.41 o
   1  11   5      479.57      550.67     71.27 o
   3  11   5      102.46      107.30     31.00 o
  -6  12   5      274.87      360.62     69.86 o
  -4  12   5     1035.31     1267.60    127.22 o
  -2  12   5      991.54     1136.46    114.60 o
   0  12   5     1232.31     1258.20    119.78 o
   2  12   5      438.68      456.28     67.61 o
   4  12   5      325.52      373.81     61.04 o
  -5  13   5      346.20      331.83     67.90 o
  -3  13   5      606.17      595.67     87.98 o
  -1  13   5      495.45      494.63     77.61 o
   1  13   5      246.15      346.10     62.39 o
   3  13   5      275.71      249.23     53.41 o
  -4  14   5       29.94       26.53     26.07 o
  -2  14   5       10.20       31.10     21.23 o
   0  14   5      188.22      212.90     52.97 o
   2  14   5       24.04       73.71     31.74 o
 -12   0   6     1182.32     1250.85    141.33 o
 -10   0   6     4437.11     4630.12    276.96 o
  -8   0   6     4590.92     4878.71    262.18 o
  -6   0   6    11011.89    10902.59    451.45 o
  -4   0   6    18220.04    18208.42    673.38 o
  -2   0   6     9208.56     9568.80    359.54 o
 -11   1   6      931.49      896.06     78.98 o
  -9   1   6     1621.45     1745.95    102.34 o
  -7   1   6     2502.93     2508.44    114.69 o
  -5   1   6      886.23      807.57     51.20 o
  -3   1   6     6769.67     6837.51    249.12 o
  -1   1   6     8771.61     9270.12    334.81 o
   3   1   6     3728.89     4021.55    150.97 o
 -12   2   6       74.87       87.85     26.79 o
 -10   2   6      167.11      161.58     32.23 o
  -8   2   6       53.76       51.38     17.63 o
  -6   2   6        6.75        0.48      7.56 o
  -4   2   6      102.62      156.31     19.98 o
  -2   2   6      783.51      739.20     51.87 o
   0   2   6     1105.51     1216.17     52.79 o
 -11   3   6     1724.72     1737.13    114.76 o
  -9   3   6     1888.44     1889.28    108.56 o
  -7   3   6     5252.96     5199.62    190.04 o
  -5   3   6    14349.46    15009.75    583.87 o
  -3   3   6     4317.18     4319.86    194.01 o
  -1   3   6    11827.95    13073.13    469.74 o
   1   3   6     3449.04     3423.64    130.04 o
 -12   4   6      923.13      925.27    122.13 o
 -10   4   6     1664.11     1595.67    148.40 o
  -8   4   6     3788.26     3952.89    233.69 o
  -6   4   6     3298.62     3256.13    186.24 o
  -4   4   6    11617.67    12746.58    499.03 o
  -2   4   6    10479.22    10929.23    414.10 o
   0   4   6    13495.61    15174.57    541.95 o
   2   4   6     5718.88     5957.98    227.03 o
 -11   5   6      268.89      264.44     61.25 o
  -9   5   6      468.31      491.60     75.62 o
  -7   5   6      548.81      609.74     74.90 o
  -5   5   6      279.61      293.96     44.81 o
  -3   5   6     2557.88     2681.74    143.58 o
  -1   5   6      764.16      816.09     60.59 o
   1   5   6      340.86      329.38     33.17 o
 -10   6   6      305.80      271.96     62.26 o
  -8   6   6      739.52      795.21     93.68 o
  -6   6   6     1929.26     2057.99    145.01 o
  -4   6   6     1620.90     1672.73    114.26 o
  -2   6   6     5271.27     5178.44    234.75 o
   0   6   6     1202.86     1298.28     84.17 o
   2   6   6     1220.73     1280.53     79.94 o
 -11   7   6      488.90      487.50     87.30 o
  -9   7   6     1973.76     1907.73    163.60 o
  -7   7   6     2041.34     1891.90    148.75 o
  -5   7   6     4311.17     4181.16    223.69 o
  -3   7   6     5951.77     6501.25    295.48 o
  -1   7   6     5693.36     6545.94    286.33 o
   1   7   6     4334.67     4554.49    209.59 o
 -10   8   6      497.70      523.57     87.95 o
  -8   8   6     1545.17     1636.29    147.45 o
  -6   8   6      886.08      846.51     91.01 o
  -4   8   6     1816.18     1955.36    138.32 o
  -2   8   6     2345.32     2559.11    154.49 o
   0   8   6     1339.46     1477.81    104.21 o
   2   8   6     2758.97     2899.73    157.44 o
  -9   9   6       34.07       36.40     26.34 o
  -7   9   6       33.67       27.00     23.97 o
  -5   9   6      218.24      239.57     49.00 o
  -3   9   6      384.11      454.14     61.23 o
  -1   9   6      188.20      252.19     43.85 o
   1   9   6      283.79      293.16     44.47 o
   3   9   6       20.00       23.56     12.87 o
  -8  10   6      981.05      916.16    113.52 o
  -6  10   6      750.60      755.96     93.32 o
  -4  10   6     1197.62     1383.71    122.55 o
  -2  10   6     1820.63     2032.95    147.31 o
   0  10   6      657.85      738.16     79.45 o
   2  10   6     1185.36     1432.71    111.59 o
   4  10   6      717.61      749.54     79.47 o
  -7  11   6     1479.93     1461.41    142.34 o
  -5  11   6     1046.37     1162.20    119.40 o
  -3  11   6     1231.66     1266.78    119.07 o
  -1  11   6     1014.49     1176.07    109.14 o
   1  11   6     2035.21     2047.27    147.67 o
   3  11   6      881.87      927.65     93.73 o
  -6  12   6      440.59      523.73     83.61 o
  -4  12   6       77.93      175.65     45.87 o
  -2  12   6      138.61      121.75     37.71 o
   0  12   6      181.75      215.20     46.74 o
   2  12   6      250.45      211.73     46.26 o
  -5  13   6      235.69      225.18     55.42 o
  -3  13   6      109.37       74.72     31.77 o
  -1  13   6       60.72      108.29     37.22 o
   1  13   6      219.62      161.45     43.05 o
   3  13   6       84.52      117.69     36.50 o
  -4  14   6      209.22      223.12     57.27 o
  -2  14   6      236.87      238.03     57.00 o
   0  14   6      341.32      328.08     66.02 o
   2  14   6      313.50      297.51     61.46 o
 -11   1   7     1062.61     1200.02     93.19 o
  -9   1   7     3226.26     3271.15    150.84 o
  -7   1   7     3690.64     3798.94    152.11 o
  -5   1   7     7524.18     7315.94    226.60 o
  -3   1   7     5970.44     6284.53    185.03 o
  -1   1   7    11316.93    12188.45    434.66 o
 -12   2   7     1014.16     1053.66     91.31 o
 -10   2   7     2886.44     2778.71    144.08 o
  -8   2   7     4296.79     4276.23    173.23 o
  -6   2   7     5765.09     5849.57    198.67 o
  -4   2   7     9239.60     9624.47    387.41 o
  -2   2   7    10042.90    10641.23    397.09 o
   0   2   7    13051.58     8742.33    304.29 o
 -11   3   7      259.73      265.06     43.50 o
  -9   3   7      921.80      856.09     70.65 o
  -7   3   7     1997.49     2226.26    109.80 o
  -5   3   7     1467.86     1407.87    102.98 o
  -3   3   7     3128.37     3344.65    160.90 o
  -1   3   7      712.52      702.65     46.19 o
   3   3   7     1374.28     1330.42    109.77 o
 -10   4   7      511.86      521.85     81.55 o
  -8   4   7      832.26      814.41     92.71 o
  -6   4   7     1569.31     1619.33    120.76 o
  -4   4   7     1598.41     1923.57    118.62 o
  -2   4   7     1807.82     2009.75    107.20 o
   0   4   7     2953.51     3093.76    131.37 o
   2   4   7      915.83     1008.17     51.19 o
 -11   5   7     1177.78     1222.77    137.48 o
  -9   5   7     2389.43     2466.01    186.02 o
  -7   5   7     1832.46     1956.25    145.72 o
  -5   5   7     5879.48     6772.58    310.36 o
  -3   5   7     6323.37     6701.93    286.14 o
  -1   5   7     4881.27     5399.31    225.91 o
   1   5   7     7589.40     8805.25    330.69 o
   3   5   7     7852.93     8349.63    314.81 o
 -10   6   7      689.15      708.66    100.14 o
  -8   6   7     2735.62     2595.61    184.37 o
  -6   6   7     4051.34     4573.43    246.97 o
  -4   6   7     3935.44     4160.38    209.79 o
  -2   6   7     2658.06     2906.07    152.03 o
   0   6   7     4067.34     4673.66    205.82 o
   2   6   7     1671.06     1863.83    100.17 o
  -9   7   7      137.49      122.27     41.53 o
  -7   7   7      607.09      628.86     81.86 o
  -5   7   7      930.10     1013.69     93.48 o
  -3   7   7      409.89      456.16     55.56 o
  -1   7   7        7.01       47.59     16.61 o
   1   7   7       16.26        6.55      6.54 o
   3   7   7       96.43      133.80     24.93 o
 -10   8   7      344.93      306.52     68.24 o
  -8   8   7     1001.04     1125.02    119.65 o
  -6   8   7     2068.09     2149.42    156.76 o
  -4   8   7     1047.97     1154.71    100.47 o
  -2   8   7     1968.19     2228.08    139.65 o
   0   8   7     1266.57     1434.55    100.73 o
   2   8   7     2414.65     2622.15    144.91 o
  -9   9   7      619.16      803.86    106.83 o
  -7   9   7     2182.48     1995.22    161.50 o
  -5   9   7     1822.48     1977.28    148.85 o
  -3   9   7     1583.34     1631.69    125.25 o
  -1   9   7     2848.15     3589.36    196.75 o
   1   9   7     2264.97     2542.07    151.94 o
   3   9   7      354.81      328.32     45.50 o
  -8  10   7      188.27      220.57     54.87 o
  -6  10   7      556.40      588.55     81.74 o
  -4  10   7      718.57      714.04     84.43 o
  -2  10   7      784.99      913.22     91.44 o
   0  10   7      566.01      689.81     74.69 o
   2  10   7      131.94      196.10     38.36 o
  -7  11   7      336.86      393.17     70.41 o
  -5  11   7      162.39      185.43     46.22 o
  -3  11   7      119.12      136.60     37.70 o
  -1  11   7       28.74        4.27     11.49 o
   1  11   7      205.86      247.76     46.52 o
  -6  12   7      246.82      309.87     63.42 o
  -4  12   7      414.35      477.54     75.85 o
  -2  12   7      731.76      699.67     87.72 o
   0  12   7      835.93      869.08     94.76 o
   2  12   7      464.96      504.99     69.98 o
  -5  13   7      459.54      482.75     80.69 o
  -3  13   7      454.66      479.71     76.84 o
  -1  13   7      455.90      457.24     72.97 o
   1  13   7      119.78      146.82     42.03 o
  -2  14   7       26.08       27.22     21.24 o
   0  14   7       84.70       61.33     32.61 o
 -12   0   8      840.45      826.69    115.32 o
 -10   0   8     2247.92     2329.50    184.41 o
  -8   0   8     2828.55     2976.63    194.03 o
  -6   0   8     6623.55     6699.06    312.31 o
  -4   0   8    14658.76    15571.17    591.75 o
 -11   1   8      815.35      783.03     75.72 o
  -9   1   8     1382.53     1389.91     91.47 o
  -7   1   8     2750.97     2848.08    127.16 o
  -5   1   8     3734.99     3669.63    136.32 o
  -3   1   8     2973.46     2974.78    145.87 o
 -12   2   8       31.81       63.95     20.57 o
 -10   2   8      136.30      106.25     26.76 o
  -8   2   8      188.49      152.35     50.87 o
  -6   2   8      377.82      443.51     46.02 o
  -4   2   8      871.96     1061.54     80.31 o
  -2   2   8      292.12      299.46     31.19 o
 -11   3   8      966.58      895.79     81.35 o
  -9   3   8     2322.54     2197.37    142.73 o
  -7   3   8     2990.30     3185.80    193.73 o
  -5   3   8     5325.34     5601.34    263.41 o
  -3   3   8     8475.51     9074.97    360.43 o
  -1   3   8     4047.47     4130.90    167.61 o
 -10   4   8     1396.75     1491.33    144.34 o
  -8   4   8     3855.04     3791.44    229.78 o
  -6   4   8     4119.03     4025.78    219.25 o
  -4   4   8     3817.54     3992.72    197.99 o
  -2   4   8     8764.72     9165.70    355.95 o
   0   4   8     2967.21     3073.21    127.10 o
 -11   5   8      219.58      170.72     50.85 o
  -9   5   8      131.49       84.18     32.03 o
  -7   5   8      169.00      249.75     49.84 o
  -5   5   8       59.87       71.72     23.07 o
  -3   5   8     1171.84     1186.17     85.80 o
  -1   5   8      421.61      461.34     41.39 o
   1   5   8      916.69     1051.26     58.56 o
 -10   6   8      414.74      453.54     79.46 o
  -8   6   8      751.08      735.66     91.80 o
  -6   6   8     1139.43     1149.00    103.66 o
  -4   6   8     1444.10     1547.63    111.54 o
  -2   6   8      820.21      817.01     66.21 o
   0   6   8     2519.77     2912.05    139.75 o
  -9   7   8     1210.25     1217.90    129.29 o
  -7   7   8     2177.51     2174.29    162.18 o
  -5   7   8     1580.18     1709.41    128.16 o
  -3   7   8     4865.00     5076.31    241.87 o
  -1   7   8     4279.18     4916.20    224.58 o
   1   7   8     2298.02     2461.17    128.51 o
 -10   8   8      420.70      471.74     84.65 o
  -8   8   8      907.22      747.11     96.19 o
  -6   8   8      538.72      645.00     81.00 o
  -4   8   8     1427.92     1491.92    115.35 o
  -2   8   8      913.42     1109.93     90.54 o
   0   8   8      990.66     1163.21     87.38 o
  -9   9   8       41.04       60.31     34.78 o
  -7   9   8       49.48       37.28     21.25 o
  -5   9   8       20.70        9.11     12.59 o
  -3   9   8      124.78      100.11     29.48 o
  -1   9   8       12.38       34.12     16.61 o
   1   9   8      114.83      134.63     29.20 o
  -8  10   8      385.46      405.09     75.34 o
  -6  10   8     1022.92      982.78    107.04 o
  -4  10   8      695.30      754.63     87.34 o
  -2  10   8     1108.68     1116.81    101.15 o
   0  10   8     1103.45     1319.73    106.44 o
  -7  11   8      876.39      917.98    112.84 o
  -5  11   8      747.65      934.16    104.76 o
  -3  11   8      657.23      641.80     80.90 o
  -1  11   8      141.34      156.21     39.05 o
  -6  12   8      157.09      151.39     45.08 o
  -4  12   8       92.06      122.07     39.91 o
  -2  12   8       17.55       10.93     12.12 o
   0  12   8      272.22      335.17     56.80 o
  -3  13   8       37.35       40.18     24.61 o
  -1  13   8      117.06      106.67     37.71 o
 -11   1   9      546.07      450.45     58.13 o
  -9   1   9     2534.87     2492.36    130.19 o
  -7   1   9     1675.68     1861.34     98.22 o
  -5   1   9     1041.24     1047.96     66.88 o
  -3   1   9     4065.83     4213.50    192.72 o
 -10   2   9     2625.34     2542.61    137.93 o
  -8   2   9     2116.13     2094.52    113.62 o
  -6   2   9     4739.21     4881.86    247.96 o
  -4   2   9     3522.79     3450.08    174.89 o
  -2   2   9     5919.73     6110.16    244.90 o
 -11   3   9      220.78      160.85     50.23 o
  -9   3   9      249.43      200.24     47.94 o
  -7   3   9      505.73      433.74     63.07 o
  -5   3   9     2257.06     2407.23    146.89 o
  -3   3   9     4241.29     4360.71    199.51 o
  -1   3   9     1238.43     1240.15     65.87 o
 -10   4   9      133.97       73.83     29.96 o
  -8   4   9      980.96     1084.02    110.48 o
  -6   4   9      231.87      296.70     48.82 o
  -4   4   9     1592.84     1687.48    111.33 o
  -2   4   9      553.53      579.97     49.43 o
   0   4   9      525.61      530.97     33.02 o
 -11   5   9      891.43     1044.19    127.16 o
  -9   5   9     1309.43     1587.46    146.07 o
  -7   5   9     3057.77     3354.44    207.27 o
  -5   5   9     4638.36     5196.03    257.27 o
  -3   5   9     1058.82     1388.60     94.22 o
  -1   5   9     5100.38     5863.42    238.96 o
 -10   6   9      574.70      592.16     91.76 o
  -8   6   9      792.39      849.16     99.23 o
  -6   6   9     2804.28     3257.79    197.26 o
  -4   6   9     1846.10     2152.20    137.15 o
  -2   6   9     3365.23     3685.05    177.85 o
   0   6   9     1167.97     1200.95     72.52 o
  -9   7   9       89.70      154.89     45.88 o
  -7   7   9      975.18      970.71    102.66 o
  -5   7   9      113.00      132.26     33.79 o
  -3   7   9      240.19      235.40     38.09 o
  -1   7   9      337.50      399.75     44.71 o
  -8   8   9      663.54      701.70     93.26 o
  -6   8   9     1161.17     1331.78    121.62 o
  -4   8   9      823.21      920.31     87.90 o
  -2   8   9      374.35      387.91     49.73 o
  -9   9   9      418.24      442.54     79.49 o
  -7   9   9     1104.33     1202.01    124.10 o
  -5   9   9     1476.96     1491.53    126.30 o
  -3   9   9      795.63      911.07     88.01 o
  -1   9   9     1725.21     1919.87    126.42 o
  -8  10   9      210.84      203.90     53.56 o
  -6  10   9      434.50      423.41     70.38 o
  -4  10   9      469.91      503.02     69.13 o
  -2  10   9      713.95      814.06     83.83 o
  -7  11   9      152.68      158.58     46.10 o
  -5  11   9       31.75       27.18     19.71 o
  -3  11   9      170.46      196.58     45.92 o
  -4  12   9      459.74      482.48     75.18 o
  -2  12   9      494.73      418.28     65.61 o
  -3  13   9      348.23      350.86     64.61 o
 -10   0  10      732.99      879.61    109.90 o
  -8   0  10     3393.51     3506.24    219.86 o
  -6   0  10     3316.65     3603.59    204.51 o
  -4   0  10    10721.84    11465.03    456.22 o
 -11   1  10      485.78      467.07     67.43 o
  -9   1  10     1566.80     1428.16     95.53 o
  -7   1  10     1344.53     1379.73     83.57 o
  -5   1  10     3189.94     3327.68    182.58 o
  -3   1  10     3583.07     3834.32    180.40 o
 -10   2  10       69.08      110.70     27.97 o
  -8   2  10      211.80      170.17     29.73 o
  -6   2  10      528.86      555.01     67.40 o
  -4   2  10     3246.33     3357.46    171.92 o
  -2   2  10      527.06      572.46     46.52 o
 -11   3  10      659.23      726.19    104.26 o
  -9   3  10      898.49      961.82    108.47 o
  -7   3  10     2485.80     2605.07    172.96 o
  -5   3  10     5013.83     5322.19    255.98 o
  -3   3  10     1898.43     2023.79    114.34 o
 -10   4  10     1229.17     1283.30    135.19 o
  -8   4  10     2904.58     3022.49    201.82 o
  -6   4  10      901.69      920.73     89.35 o
  -4   4  10     3642.77     4267.89    210.72 o
  -2   4  10     3273.07     3707.66    168.07 o
  -9   5  10      203.94      202.74     49.66 o
  -7   5  10      102.53      110.29     35.80 o
  -5   5  10      131.05      151.87     33.66 o
  -3   5  10      362.66      414.04     46.87 o
 -10   6  10      332.28      168.35     48.68 o
  -8   6  10      355.58      407.62     68.81 o
  -6   6  10     1371.86     1522.35    124.45 o
  -4   6  10      303.27      285.23     44.16 o
  -2   6  10      461.82      497.29     50.09 o
  -9   7  10     1130.31     1311.36    135.42 o
  -7   7  10      858.49      740.60     90.95 o
  -5   7  10     2066.02     2307.26    154.40 o
  -3   7  10     2717.98     3061.69    169.78 o
  -8   8  10      465.77      561.90     84.72 o
  -6   8  10      748.04      792.88     90.02 o
  -4   8  10      782.08      873.51     86.20 o
  -2   8  10      170.72      138.64     29.57 o
  -7   9  10       81.33       93.66     32.87 o
  -5   9  10      134.28      124.30     35.99 o
  -3   9  10        9.79        1.04      9.94 o
  -6  10  10      658.57      806.05     98.00 o
  -4  10  10      488.68      496.77     67.25 o
  -5  11  10      349.39      371.35     64.29 o
  -4  12  10       87.51      120.80     37.02 o
 -11   1  11      471.16      463.50     59.38 o
  -9   1  11     1084.20     1009.65    110.36 o
  -7   1  11     1382.56     1383.81    128.34 o
  -5   1  11      117.51      114.72     27.77 o
 -10   2  11     1056.31      959.78    114.72 o
  -8   2  11     2116.59     1993.92    155.97 o
  -6   2  11     2826.67     2898.10    176.77 o
  -4   2  11      962.87     1049.69     83.05 o
  -9   3  11      234.29      299.25     60.32 o
  -7   3  11      695.53      770.05     86.36 o
  -5   3  11      665.00      686.34     70.67 o
  -3   3  11      498.25      507.54     49.71 o
 -10   4  11      121.25      145.65     44.79 o
  -8   4  11      316.71      381.82     64.09 o
  -6   4  11      367.12      487.45     63.97 o
  -4   4  11      337.84      292.20     42.07 o
  -9   5  11      558.34      565.56     85.20 o
  -7   5  11     1585.86     1691.32    138.36 o
  -5   5  11     2598.73     2816.24    169.73 o
  -3   5  11     3115.25     3426.05    172.88 o
  -8   6  11      494.20      615.24     85.73 o
  -6   6  11      793.37      781.85     86.46 o
  -4   6  11     1223.28     1476.20    108.73 o
  -9   7  11       22.75       38.59     25.16 o
  -7   7  11      503.91      529.95     76.35 o
  -5   7  11        4.36        3.56     13.92 o
  -8   8  11      169.58      181.34     49.81 o
  -6   8  11      445.99      464.77     69.21 o
  -4   8  11      665.78      699.32     75.32 o
  -7   9  11      396.23      529.33     80.08 o
  -5   9  11      668.97      724.11     84.86 o
  -6  10  11      330.32      391.77     67.72 o
 -10   0  12      807.09      935.32    115.90 o
  -8   0  12      768.46      800.38     95.02 o
  -6   0  12     4316.52     4414.02    237.84 o
  -9   1  12      494.78      457.31     53.26 o
  -7   1  12      968.77     1091.14    106.51 o
  -5   1  12     3119.97     3119.11    177.78 o
 -10   2  12       13.93       10.93     18.82 o
  -8   2  12       24.76       24.09     20.21 o
  -6   2  12      636.10      616.90     73.29 o
  -4   2  12     1066.65     1117.71     86.36 o
  -9   3  12      517.64      522.14     80.92 o
  -7   3  12     1062.33     1214.13    111.29 o
  -5   3  12     1124.09     1164.34     95.71 o
  -8   4  12     1008.96      951.12    104.57 o
  -6   4  12     1769.02     1981.84    141.66 o
  -9   5  12      248.81      325.95     65.55 o
  -7   5  12       72.02      113.91     34.07 o
  -5   5  12       80.25       96.76     27.97 o
  -8   6  12      282.93      384.82     68.64 o
  -6   6  12      364.30      402.79     61.69 o
  -7   7  12      588.45      652.74     85.60 o
  -6   8  12      263.26      259.30     51.64 o
  -9   1  13      687.25      791.11    101.05 o
  -7   1  13      725.64      795.10     89.74 o
  -8   2  13     1140.86     1188.54    119.70 o
  -6   2  13      901.11     1040.44     97.30 o
  -9   3  13       92.28       69.70     30.51 o
  -7   3  13      232.63      356.67     59.49 o
  -8   4  13      125.09      159.93     43.56 o
  -7   5  13      747.25      796.86     91.63 o
  -8   6  13      265.97      315.28     59.86 o
  -8   2  14        9.62       21.78     13.55 o
 
